# Supplementary material for: Molecular characterization of Pseudomyxoma peritonei with single-cell and bulk RNA sequencing
Source: Sci Data. 2025 Feb 5;12:213. doi: 10.1038/s41597-025-04561-4 (PMC11799422; doi:10.1038/s41597-025-04561-4)
Supplement: Supplementary file 2 — Supplementary tables [file 41597_2025_4561_MOESM2_ESM.xlsx]

## Sheet: Table S1
Table S1. Tumor cellularity in pseudomyxoma peritonei samples for RNA-seq analysis
Cohort	Sample No.	% tumer cells (H&E)	Source of healthy tissue
1st	PMP-1	10
	PMP-2	10
	PMP-3	20
	PMP-4	20
	PMP-5	7
2nd	PMP-FF1	10	peritoneum
	PMP-FF2	5	peritoneum
	PMP-FF3	12	peritoneum
	PMP-FF4	5	peritoneum
	PMP-FF5	15	peritoneum
	PMP-FF6	15	peritoneum
	PMP-FF7	30	peritoneum
	PMP-FF8	3	peritoneum
	PMP-FF9	15	peritoneum
	PMP-FF10	7	peritoneum
	PMP-FF11	30	peritoneum
	PMP-FF12	1	peritoneum
3rd	PMP-FFPE3	40	colon
	PMP-FFPE4	30	appendix
	PMP-FFPE6	20	colon
	PMP-FFPE7	70	appendix
	PMP-FFPE8	30	colon
	PMP-FFPE9	20	appendix
	PMP-FFPE11	20	colon
	PMP-FFPE12	60	uterine
	PMP-FFPE-13	40	uterine
	PMP-FFPE-17	20	colon
	PMP-FFPE-18	15	colon
	PMP-FFPE-20	40	uterine
	PMP-FFPE-21	20	spleen
	PMP-FFPE-24	20	uterine
	PMP-FFPE-30	50	uterine
	PMP-FFPE-31	10	colon
	PMP-FFPE-34	20	small intestine
	PMP-FFPE-35	30	colon
	PMP-FFPE-37	30	colon
	PMP-FFPE-38	30	small intestine
	PMP-FFPE-41	50	colon
	PMP-FFPE-42	30	uterine
	PMP-FFPE-43	20	colon
	PMP-FFPE-45	50	small intestine
	PMP-FFPE-46	60	colon
Tumor tissue source for all samples: Peritoneal implant.

## Sheet: Table S2
Table S2. Tissue microarray raw data of pseudomyxoma peritonei (PMP) and healthy tissues
	E-cadherin						FGFR2						TGF-a						PI3K-g
Patient No.	T_I	T_D	T_D*I	H_I	H_D	H_D*I	T_I	T_D	T_D*I	H_I	H_D	H_D*I	T_I	T_D	T_D*I	H_I	H_D	H_D*I	T_I	T_D	T_D*I	H_I	H_D	H_D*I
PMP-FFPE1	2	4	8	2	1	2	3	4	12	3	1	3	0	0	0	0	0	0	1	4	4	1	1	1
PMP-FFPE2	0	0	0	2	1	2	3	4	12	3	2	6	0	0	0	0	0	0	NA	NA	NA	3	2	6
PMP-FFPE3	1	2	2	0	0	0	3	4	12	0	0	0	0	0	0	0	0	0	3	4	12	0	0	0
PMP-FFPE4	0	0	0	0	0	0	3	4	12	3	3	9	1	2	2	0	0	0	1	4	4	2	2	4
PMP-FFPE5	1	2	2	0	0	0	3	4	12	0	0	0	2	3	6	0	0	0	3	4	12	0	0	0
PMP-FFPE6	0	0	0	2	1	2	3	4	12	3	1	3	0	0	0	2	1	2	1	2	2	1	1	1
PMP-FFPE7	0	0	0	0	0	0	3	4	12	0	0	0	0	0	0	0	0	0	1	4	4	1	4	4
PMP-FFPE9	0	0	0	2	1	2	3	4	12	3	3	9	0	0	0	0	0	0	1	4	4	1	3	3
PMP-FFPE10	NA	NA	NA	1	1	1	NA	NA	NA	3	3	9	NA	NA	NA	0	0	0	NA	NA	NA	2	3	6
PMP-FFPE11	2	4	8	0	0	0	3	4	12	0	0	0	1	1	1	0	0	0	1	4	4	0	0	0
PMP-FFPE12	1	4	4	0	0	0	3	4	12	3	2	6	0	0	0	0	0	0	2	4	8	1	1	1
PMP-FFPE13	2	4	8	0	0	0	3	4	12	0	0	0	1	4	4	0	0	0	1	4	4	1	4	4
PMP-FFPE14	1	4	4	1	2	2	3	4	12	3	3	9	0	0	0	0	0	0	1	4	4	2	2	4
PMP-FFPE15	2	4	8	0	0	0	3	4	12	3	2	6	0	0	0	0	0	0	2	4	8	1	4	4
PMP-FFPE16	1	2	2	0	0	0	3	4	12	0	0	0	0	0	0	0	0	0	2	2	4	1	3	3
PMP-FFPE17	1	4	4	0	0	0	3	4	12	0	0	0	0	0	0	0	0	0	2	4	8	1	2	2
PMP-FFPE18	1	2	2	0	0	0	3	4	12	3	1	3	0	0	0	0	0	0	1	4	4	1	1	1
PMP-FFPE19	1	4	4	2	1	2	3	4	12	3	1	3	0	0	0	1	1	1	2	4	8	2	3	6
PMP-FFPE20	2	2	4	0	0	0	3	4	12	0	0	0	1	2	2	0	0	0	2	4	8	0	0	0
PMP-FFPE21	1	2	2	0	0	0	3	4	12	0	0	0	1	2	2	0	0	0	1	2	2	1	4	4
PMP-FFPE22	0	0	0	2	1	2	3	4	12	3	3	9	2	4	8	0	0	0	2	4	8	1	1	1
PMP-FFPE23	1	2	2	0	0	0	3	4	12	0	0	0	1	3	3	0	0	0	1	4	4	0	0	0
PMP-FFPE24	NA	NA	NA	0	0	0	NA	NA	NA	0	0	0	NA	NA	NA	1	4	4	NA	NA	NA	0	0	0
PMP-FFPE25	1	1	1	0	0	0	3	4	12	0	0	0	0	0	0	1	3	3	1	4	4	0	0	0
PMP-FFPE26	1	1	1	1	1	1	3	4	12	3	4	12	2	3	6	2	1	2	1	3	3	3	3	9
PMP-FFPE27	1	1	1	1	1	1	3	4	12	3	4	12	1	2	2	1	2	2	2	4	8	3	3	9
PMP-FFPE28	0	0	0	2	2	4	3	4	12	3	4	12	0	0	0	2	4	8	1	4	4	2	3	6
PMP-FFPE29	0	0	0	0	0	0	3	4	12	3	4	12	1	4	4	1	1	1	3	4	12	3	4	12
PMP-FFPE30	0	0	0	0	0	0	3	4	12	3	2	6	0	0	0	0	0	0	2	3	6	1	2	2
PMP-FFPE31	0	0	0	2	2	4	3	4	12	3	4	12	0	0	0	0	0	0	1	4	4	1	2	2
PMP-FFPE32	0	0	0	0	0	0	3	4	12	3	3	9	0	0	0	1	1	1	1	1	1	2	3	6
PMP-FFPE33	1	2	2	2	2	4	3	4	12	3	4	12	1	3	3	1	1	1	3	4	12	3	3	9
PMP-FFPE34	2	2	4	0	0	0	3	4	12	3	2	6	0	0	0	0	0	0	1	4	4	2	2	4
PMP-FFPE35	0	0	0	2	1	2	3	4	12	3	3	9	0	0	0	0	0	0	1	4	4	0	0	0
PMP-FFPE36	0	0	0	1	1	1	3	4	12	3	4	12	1	3	3	2	1	2	1	4	4	2	4	8
PMP-FFPE37	1	1	1	1	1	1	3	4	12	3	4	12	0	0	0	1	1	1	2	4	8	1	3	3
PMP-FFPE38	1	2	2	2	1	2	3	4	12	3	3	9	1	1	1	1	1	1	1	4	4	2	4	8
PMP-FFPE39	1	3	3	2	1	2	3	4	12	3	4	12	1	4	4	1	2	2	2	4	8	2	3	6
PMP-FFPE40	1	3	3	3	1	3	3	4	12	3	4	12	1	3	3	0	0	0	3	4	12	1	4	4
PMP-FFPE41	0	0	0	3	1	3	3	4	12	3	4	12	1	1	1	1	1	1	1	4	4	1	4	4
PMP-FFPE42	0	0	0	0	0	0	3	4	12	0	0	0	0	0	0	0	0	0	2	1	2	0	0	0
PMP-FFPE43	1	4	4	0	0	0	3	4	12	0	0	0	1	3	3	0	0	0	2	1	2	1	1	1
PMP-FFPE44	0	0	0	3	1	3	3	4	12	3	4	12	2	4	8	2	3	6	2	4	8	1	4	4
PMP-FFPE45	0	0	0	2	1	2	3	4	12	3	3	9	2	4	8	1	1	1	3	4	12	3	3	9
PMP-FFPE46	NA	NA	NA	0	0	0	NA	NA	NA	0	0	0	NA	NA	NA	1	2	2	NA	NA	NA	0	0	0
Abbrevbiations: T, tumor; H, healthy; D, distribution; I, intensity; NA, not available

## Sheet: Table S3
Table S3. Clinical data of patients in the tissue microarray cohort
Patient No.	Age at operation (year)	Sex	Operation time (min)	Hospital stay (day)	BMI	Follow-up period (month)	Preoperative carcinoembryonic antigen	Peritoneal cancer index	Lymphovascular invasion (no:1, yes:2, unknown:3)	Perineural invasion no:1, yes:2, unknown:3)	Histological grading	Recurrence (noREC:0, Rec:1)	Postoperative complication (NO:1, YES:2)	Comorbidity (NO:1, YES:2)	Intraoperative peritoneal chemotherapy (NO:1, YES:2)	Completeness of cytoreduction (CCR01:Y, 23:N)	Source of healthy tissue
PMP-FFPE1	64	F	3:10:00	15	27.72	33	_	29	1	1	High	1	2	2	0	N	colon
PMP-FFPE2	76	F	4:08:00	19	27.44	1	65.7	16	1	1	High	1	2	2	1	N	colon
PMP-FFPE3	66	F	4:03:00	7	28.38	157	14.2	21	1	3	Low	0	2	1	0	Y	appendix
PMP-FFPE4	33	M	13:37:00	19	20.25	55	10.4	37	3	3	Low	1	2	1	0	N	colon
PMP-FFPE5	34	F	3:38:00	10	17.65	39	79.3	36	1	1	Low	1	2	1	0	N	appendix
PMP-FFPE6	43	F	0:50:00	7	19.9	25	_	15	1	3	Low	1	1	1	0	N	appendix
PMP-FFPE7	30	M	3:41:00	18	24.78	22	1.9	18	1	1	High	1	2	1	0	N	colon
PMP-FFPE9	35	M	4:01:00	10	23.91	35	29.4	27	3	3	Low	1	2	1	1	N	colon
PMP-FFPE10	60	F	5:20:00	7	27.75	132	4.1	16	3	3	Low	1	1	2	1	N	colon
PMP-FFPE11	45	F	3:39:00	10	25.65	126	2.5	17	1	1	Low	0	2	1	1	Y	uterine
PMP-FFPE12	65	F	6:14:00	9	29.99	110	_	28	3	3	Low	1	1	2	0	N	uterine
PMP-FFPE13	72	M	5:35:00	21	24.71	126	74.1	36	1	1	Low	1	2	1	0	N	colon
PMP-FFPE14	37	M	9:23:00	11	26.04	7	649	28	1	1	High	1	2	2	1	N	small intestine
PMP-FFPE15	63	F	1:36:00	5	23.24	65	_	3	2	1	High	1	1	2	0	Y	colon
PMP-FFPE16	57	M	1:52:00	10	23.97	50	23.1	12	1	1	Low	1	2	2	0	N	colon
PMP-FFPE17	65	M	15:27:00	19	22.66	46	28.9	37	3	3	Low	1	2	1	1	N	colon
PMP-FFPE18	67	F	4:00:00	12	27.06	107	5.3	11	1	1	Low	0	1	2	1	Y	uterine
PMP-FFPE19	54	M	4:26:00	10	21.98	10	79.4	12	2	1	High	1	2	1	1	Y	small intestine
PMP-FFPE20	50	F	3:37:00	9	22.96	92	33.2	12	3	3	Low	1	1	1	0	Y	uterine
PMP-FFPE21	61	F	6:46:00	13	20.88	5	40.6	25	1	1	High	0	2	2	1	N	spleen
PMP-FFPE22	71	M	8:33:00	14	20.55	0	24.3	25	1	1	Low	0	2	1	0	N	colon
PMP-FFPE23	45	F	6:21:00	10	25.89	123	_	18	1	1	Low	1	2	1	1	N	colon
PMP-FFPE24	63	F	5:02:00	5	26.49	122	19.6	12	1	1	Low	1	1	1	0	N	uterine
PMP-FFPE25	72	F	3:14:00	7	20.12	46	29.2	29	1	1	Low	1	1	2	0	N	uterine
PMP-FFPE26	58	F	10:20:00	22	25.14	15	10.4	31	1	1	Low	1	2	1	0	N	stomach
PMP-FFPE27	68	F	6:16:00	19	22.2	22	_	35	1	1	Low	1	2	2	0	N	small intestine
PMP-FFPE28	79	F	5:13:00	34	24.1	7	_	30	1	1	Low	1	2	2	0	N	colon
PMP-FFPE29	63	F	1:08:00	6	25.22	34	_	17	1	1	Low	1	1	2	0	N	small intestine
PMP-FFPE30	62	F	3:07:00	5	23.6	29	_	27	1	1	High	1	2	1	1	N	uterine
PMP-FFPE31	60	F	8:22:00	18	19.02	19	_	35	1	1	Low	1	2	2	1	N	colon
PMP-FFPE32	64	M	6:26:00	20	24.6	10	258	28	1	1	Low	1	2	1	0	N	small intestine
PMP-FFPE33	49	F	1:54:00	7	25.31	60	0.43	7	1	1	Low	1	1	1	0	Y	colon
PMP-FFPE34	72	F	5:40:00	21	24.7	32	_	29	1	1	Low	0	2	2	0	Y	small intestine
PMP-FFPE35	51	F	3:40:00	14	20.61	34	1.7	12	2	2	SRC	1	1	1	0	Y	colon
PMP-FFPE36	54	M	5:04:00	11	21.56	11	64.3	34	1	1	Low	1	1	1	0	N	small intestine
PMP-FFPE37	59	M	6:43:00	14	26.68	11	19.1	28	1	1	Low	1	2	2	0	N	colon
PMP-FFPE38	66	F	4:24:00	26	25.51	72	7.4	15	1	1	Low	1	2	2	0	Y	small intestine
PMP-FFPE39	53	F	3:30:00	6	26.77	57	27.5	9	1	1	Low	0	1	1	1	Y	small intestine
PMP-FFPE40	74	M	8:03:00	10	24.71	62	60.3	27	1	1	Low	0	2	1	1	Y	colon
PMP-FFPE41	61	M	4:05:00	22	26.58	10	75.9	26	2	1	High	1	2	2	0	N	colon
PMP-FFPE42	59	F	0:07:00	7	19.77	77	_	15	3	3	Low	1	2	1	0	Y	uterine
PMP-FFPE43	63	M	0:45:00	3	25.96	40	2	7	3	3	Low	0	1	2	0	Y	colon
PMP-FFPE44	75	F	2:05:00	42	25.11	56	_	3	1	1	Low	0	2	2	0	Y	colon
PMP-FFPE45	67	F	8:47:00	15	25.61	41	179	22	1	1	Low	1	1	2	1	Y	small intestine
PMP-FFPE46	48	M	1:32:00	6	24.05	60	_	3	1	1	Low	0	1	1	0	Y	colon
Tumor tissue source for all samples: Peritoneal implant.

## Sheet: Table S4
Table S4. Quality assessments of single-cell RNAseq data from individual pseudomyxoma peritonei (PMP) samples
Sample ID	PMP-1	PMP-2	PMP-3	PMP-4	PMP-5
Estimated Numbers of cells	6064	20854	13332	12486	11570
Number of Reads	434015480	404525678	293591694	418395729	361115728
Number of Short Reads Skipped	0	0	0	0	0
Valid Barcodes	0.98	0.975	0.972	0.967	0.965
Valid UMIs	0.999	0.999	0.999	0.999	0.999
Sequencing Satueration	0.846	0.603	0.459	0.548	0.555
Q30 Bases in Barcode	0.972	0.971	0.97	0.975	0.966
Q30 Bases in RNA Read	0.919	0.922	0.888	0.936	0.913
Q30 Bases in UMI	0.972	0.975	0.97	0.978	0.967
Fraction Reads in Cells	0.835	0.415	0.899	0.7	0.803
Mean Reads per Cells	71572	19398	22022	33509	31211
Median Genes per Cell	1056	516	1297	1079	1254
Median UMI Counts per Cell	3115	933	3715	2896	3658
Total Genes Detected	25100	25794	27170	27825	27135

## Sheet: Table S5
Table S5. List of genes significantly expressed in cell clusters of pseudomyxoma peritonei (PMP) and healthy samples
Genes	avg_log2FC	p_val	p_val_adj	pct.1	pct.2	cluster
IL7R	1.90896	0	0	0.5	0.113	0
LTB	1.18938	0	0	0.445	0.172	0
CD2	1.16899	0	0	0.42	0.128	0
TRAC	1.16852	0	0	0.449	0.139	0
TRBC1	1.09359	0	0	0.33	0.12	0
TRBC2	1.09107	0	0	0.442	0.184	0
CD3D	1.0175	0	0	0.468	0.145	0
CD3E	0.964723	0	0	0.462	0.145	0
FYB1	0.928748	0	0	0.433	0.166	0
BCL11B	0.915782	0	0	0.39	0.112	0
IL32	0.891431	0	0	0.551	0.299	0
ICOS	0.807313	0	0	0.268	0.061	0
SPOCK2	0.795976	0	0	0.367	0.137	0
BATF	0.786595	0	0	0.201	0.042	0
IKZF1	0.773279	0	0	0.351	0.132	0
CD3G	0.77069	0	0	0.371	0.105	0
CCR7	0.759397	0	0	0.253	0.06	0
JUNB	0.738745	0	0	0.886	0.846	0
TCF7	0.722305	0	0	0.29	0.081	0
RAPGEF6	0.669999	0	0	0.269	0.083	0
PIK3IP1	0.668439	0	0	0.347	0.14	0
RPL30	0.642373	0	0	0.964	0.955	0
LCK	0.561467	0	0	0.282	0.091	0
ITK	0.551692	0	0	0.219	0.051	0
RPL9	0.4904	0	0	0.954	0.938	0
CD6	0.485699	0	0	0.216	0.055	0
RPS3A	0.479731	0	0	0.971	0.959	0
RPS3	0.468643	0	0	0.965	0.947	0
MALAT1	0.464514	0	0	0.998	0.998	0
RPS12	0.454153	0	0	0.988	0.974	0
RPL19	0.45156	0	0	0.964	0.948	0
EEF1A1	0.433656	0	0	0.993	0.98	0
RPS27	0.40762	2.34348e-305	7.1865e-301	0.983	0.969	0
BTG1	0.751205	5.78306e-300	1.77343e-295	0.813	0.709	0
LAT	0.501723	5.52689e-294	1.69488e-289	0.211	0.056	0
ETS1	0.661836	2.21135e-292	6.78134e-288	0.402	0.185	0
BICDL1	0.555005	1.93346e-291	5.92915e-287	0.226	0.064	0
CRYBG1	0.627926	7.94728e-291	2.43711e-286	0.247	0.078	0
RPS4X	0.431704	1.15175e-286	3.53196e-282	0.958	0.938	0
RPL14	0.404719	2.20097e-284	6.7495e-280	0.938	0.916	0
SOCS1	0.609038	1.03478e-282	3.17325e-278	0.276	0.098	0
RPL5	0.45117	1.12329e-275	3.44469e-271	0.924	0.903	0
RPS29	0.433864	5.09545e-275	1.56257e-270	0.944	0.924	0
DDIT4	1.0014	6.92865e-275	2.12474e-270	0.427	0.231	0
CYTIP	0.741307	1.36833e-274	4.19611e-270	0.432	0.224	0
SARAF	0.845359	2.3229e-270	7.12342e-266	0.7	0.613	0
LEPROTL1	0.76626	3.56595e-268	1.09353e-263	0.486	0.294	0
RCAN3	0.49975	1.35028e-265	4.14078e-261	0.224	0.068	0
RPL18	0.40791	4.09067e-260	1.25445e-255	0.944	0.933	0
ARL4C	0.710706	8.92106e-260	2.73573e-255	0.424	0.217	0
CD48	0.676336	1.17002e-258	3.588e-254	0.475	0.262	0
RPS13	0.417005	3.21434e-257	9.85709e-253	0.944	0.93	0
CD7	0.582147	1.87973e-255	5.76437e-251	0.369	0.172	0
GIMAP7	0.593374	2.12577e-255	6.5189e-251	0.269	0.099	0
ARHGDIB	0.656438	3.78962e-254	1.16213e-249	0.588	0.386	0
NOP53	0.681499	8.10279e-247	2.4848e-242	0.479	0.279	0
LIME1	0.498176	2.98022e-244	9.13913e-240	0.29	0.115	0
TPT1	0.439253	6.58789e-244	2.02024e-239	0.984	0.99	0
SNHG5	0.652143	8.3319e-242	2.55506e-237	0.456	0.253	0
SNHG6	0.636991	2.42837e-239	7.44685e-235	0.43	0.233	0
RPSA	0.445562	3.82274e-239	1.17228e-234	0.897	0.868	0
RPL17	0.641394	4.22626e-239	1.29603e-234	0.816	0.77	0
PCED1B-AS1	0.566953	4.27851e-238	1.31205e-233	0.364	0.173	0
PTPRC	0.614618	1.52908e-235	4.68906e-231	0.575	0.361	0
CLEC2D	0.578855	8.90524e-231	2.73088e-226	0.328	0.148	0
GAS5	0.660106	9.73368e-231	2.98493e-226	0.472	0.277	0
CD69	0.745381	5.02595e-225	1.54126e-220	0.5	0.295	0
RHOH	0.527797	8.79678e-225	2.69762e-220	0.339	0.155	0
MCUB	0.436656	7.76849e-220	2.38228e-215	0.21	0.071	0
EEF1B2	0.543595	5.05294e-218	1.54954e-213	0.827	0.792	0
CNOT6L	0.683821	9.41329e-217	2.88668e-212	0.417	0.233	0
RPS21	0.47363	3.05835e-216	9.37875e-212	0.893	0.878	0
SELL	0.4686	8.27853e-214	2.53869e-209	0.248	0.097	0
PABPC1	0.589883	3.51161e-213	1.07687e-208	0.796	0.74	0
ARID5A	0.615775	2.62285e-212	8.04323e-208	0.37	0.196	0
LINC01578	0.600745	9.84462e-209	3.01895e-204	0.467	0.273	0
RACK1	0.633078	2.13141e-206	6.53618e-202	0.606	0.453	0
GPRIN3	0.460232	3.22459e-205	9.88853e-201	0.207	0.073	0
PTGER4	0.545769	1.24377e-202	3.81415e-198	0.297	0.136	0
RORA	0.634613	1.8725e-202	5.74222e-198	0.278	0.123	0
EEF1G	0.647957	2.28593e-198	7.01004e-194	0.578	0.42	0
ACAP1	0.473727	3.04442e-197	9.33602e-193	0.33	0.16	0
P2RY10	0.452371	3.06323e-193	9.3937e-189	0.219	0.083	0
ANKRD12	0.75029	1.40781e-192	4.3172e-188	0.487	0.328	0
SNHG32	0.470858	7.07818e-192	2.17059e-187	0.287	0.132	0
EML4	0.570117	3.62645e-191	1.11209e-186	0.403	0.229	0
LDHB	0.629503	3.38631e-187	1.03844e-182	0.551	0.411	0
NSMCE3	0.52297	7.60393e-187	2.33182e-182	0.308	0.153	0
ZFP36L2	0.703195	1.89697e-181	5.81724e-177	0.728	0.644	0
SRSF7	0.531142	1.35411e-180	4.15251e-176	0.676	0.524	0
RGS10	0.48072	1.08203e-178	3.31814e-174	0.334	0.176	0
PBXIP1	0.494363	1.0264e-177	3.14755e-173	0.273	0.129	0
RPL36A	0.45326	5.69236e-175	1.74562e-170	0.845	0.818	0
CXCR4	0.485849	8.9765e-175	2.75273e-170	0.571	0.373	0
SEPTIN6	0.40673	6.67654e-169	2.04743e-164	0.295	0.143	0
AAK1	0.482403	1.27381e-162	3.90626e-158	0.333	0.183	0
NSD3	0.474261	1.43334e-162	4.39547e-158	0.321	0.167	0
TNFAIP3	0.614925	3.17809e-162	9.74594e-158	0.54	0.374	0
FYN	0.509182	1.21998e-161	3.74119e-157	0.381	0.221	0
TSC22D3	0.535304	2.69069e-160	8.25126e-156	0.668	0.503	0
LBH	0.484611	6.20567e-157	1.90303e-152	0.258	0.123	0
SLC2A3	0.427639	2.40623e-155	7.37895e-151	0.528	0.361	0
RNF125	0.42417	9.1562e-155	2.80784e-150	0.234	0.104	0
CALM1	0.456774	1.85188e-152	5.67897e-148	0.756	0.699	0
CDC42SE2	0.435686	1.09025e-150	3.34335e-146	0.395	0.234	0
STAT3	0.527518	1.12196e-148	3.44059e-144	0.517	0.382	0
CDKN1B	0.444843	8.20513e-148	2.51618e-143	0.279	0.144	0
STK17B	0.443537	8.34452e-146	2.55893e-141	0.462	0.296	0
DNAJB1	0.767818	1.72364e-145	5.2857e-141	0.461	0.313	0
NPM1	0.40509	1.98773e-140	6.09557e-136	0.782	0.732	0
STK17A	0.410894	4.67686e-139	1.43421e-134	0.387	0.231	0
SF1	0.500629	1.63881e-138	5.02557e-134	0.566	0.431	0
EVL	0.41258	3.70699e-138	1.13678e-133	0.362	0.211	0
YPEL5	0.490034	3.48421e-132	1.06847e-127	0.574	0.433	0
RGCC	0.472511	6.20642e-130	1.90326e-125	0.438	0.281	0
PDCD4	0.563623	3.07709e-129	9.43622e-125	0.468	0.337	0
SOCS3	0.488029	2.61911e-125	8.03176e-121	0.531	0.395	0
STK4	0.40805	5.4652e-124	1.67596e-119	0.478	0.321	0
JUND	0.428702	2.07045e-123	6.34925e-119	0.831	0.778	0
TSPYL2	0.447809	1.52917e-119	4.68935e-115	0.313	0.181	0
SYNE2	0.462203	4.11884e-118	1.26308e-113	0.368	0.232	0
IRF1	0.44363	7.687e-115	2.35729e-110	0.444	0.305	0
ARID4B	0.473555	2.01404e-113	6.17624e-109	0.418	0.288	0
JUN	0.548444	1.30659e-108	4.00679e-104	0.795	0.726	0
FOXP1	0.477184	7.37032e-106	2.26018e-101	0.489	0.365	0
CCNL1	0.430254	3.41308e-103	1.04665e-98	0.62	0.528	0
DDX24	0.416722	2.99591e-101	9.18725e-97	0.528	0.412	0
FUS	0.422689	3.95012e-100	1.21134e-95	0.677	0.584	0
IDS	0.420337	4.97221e-100	1.52478e-95	0.439	0.31	0
CYCS	0.622006	1.96781e-92	6.03448e-88	0.561	0.467	0
BAZ1A	0.41577	6.39577e-92	1.96133e-87	0.316	0.205	0
FAM107B	0.407171	6.57948e-92	2.01766e-87	0.41	0.292	0
ZNF331	0.401964	9.02381e-86	2.76724e-81	0.482	0.362	0
HSP90AA1	0.42034	3.82295e-84	1.17235e-79	0.805	0.768	0
BIRC3	0.437619	3.84168e-81	1.17809e-76	0.402	0.292	0
CREM	0.40108	2.28676e-79	7.01257e-75	0.51	0.395	0
HSPA8	0.430032	5.75209e-74	1.76394e-69	0.621	0.545	0
BTG2	0.433799	1.18225e-71	3.62548e-67	0.576	0.485	0
AC058791.1	0.403134	1.93829e-61	5.94395e-57	0.262	0.172	0
XIST	0.411798	3.68099e-58	1.12881e-53	0.29	0.202	0
HSPH1	0.403485	2.85647e-56	8.75965e-52	0.27	0.188	0
MAF	0.56227	4.50119e-46	1.38033e-41	0.271	0.205	0
TPM2	0.560909	7.08248e-36	2.17191e-31	0.199	0.29	0
MYL9	1.23078	4.30139e-35	1.31907e-30	0.184	0.279	0
TAGLN	1.39292	2.77214e-23	8.50106e-19	0.189	0.267	0
HSPA1A	0.492047	3.97475e-14	1.2189e-09	0.228	0.281	0
SLPI	3.58076	0	0	0.873	0.204	1
ITLN1	3.44819	0	0	0.594	0.146	1
KRT19	3.3013	0	0	0.89	0.163	1
HP	3.18785	0	0	0.657	0.124	1
KRT18	3.01003	0	0	0.916	0.217	1
KRT8	2.97339	0	0	0.913	0.186	1
TM4SF1	2.75615	0	0	0.939	0.256	1
PRG4	2.72849	0	0	0.615	0.09	1
PLA2G2A	2.68333	0	0	0.741	0.214	1
UPK3B	2.67535	0	0	0.685	0.075	1
TIMP1	2.60409	0	0	0.953	0.503	1
S100A6	2.1577	0	0	0.996	0.772	1
MSLN	2.14667	0	0	0.739	0.095	1
C19orf33	2.09242	0	0	0.768	0.088	1
KRT7	1.96825	0	0	0.526	0.05	1
ANXA2	1.96277	0	0	0.943	0.414	1
CALB2	1.93712	0	0	0.649	0.077	1
WFDC2	1.916	0	0	0.486	0.047	1
S100A10	1.91171	0	0	0.978	0.657	1
ADIRF	1.85571	0	0	0.815	0.26	1
RARRES1	1.83024	0	0	0.715	0.178	1
C3	1.77123	0	0	0.778	0.278	1
OGN	1.76392	0	0	0.69	0.152	1
RARRES2	1.74168	0	0	0.731	0.21	1
MT1E	1.70064	0	0	0.735	0.228	1
SERPING1	1.68721	0	0	0.747	0.239	1
PROCR	1.68455	0	0	0.608	0.099	1
TFPI2	1.68086	0	0	0.575	0.096	1
LINC01133	1.66006	0	0	0.585	0.065	1
ATP1B1	1.63983	0	0	0.561	0.129	1
IFI27	1.62731	0	0	0.73	0.205	1
HAS1	1.6034	0	0	0.568	0.097	1
CXCL1	1.57394	0	0	0.403	0.067	1
CYSTM1	1.54003	0	0	0.785	0.215	1
CLDN1	1.52426	0	0	0.596	0.083	1
AQP1	1.49377	0	0	0.547	0.104	1
ATP5I	1.49209	0	0	0.726	0.213	1
BCHE	1.49103	0	0	0.544	0.06	1
CCDC80	1.46795	0	0	0.735	0.237	1
IFITM3	1.45065	0	0	0.864	0.38	1
GAS1	1.43386	0	0	0.617	0.141	1
ATP5E	1.42829	0	0	0.757	0.242	1
CD9	1.39479	0	0	0.812	0.219	1
KLK11	1.38575	0	0	0.544	0.043	1
NNMT	1.34884	0	0	0.716	0.21	1
GNB2L1	1.33066	0	0	0.765	0.257	1
CLIC3	1.33027	0	0	0.541	0.095	1
ATP5G2	1.32753	0	0	0.72	0.208	1
UPK1B	1.32218	0	0	0.433	0.029	1
SLC39A8	1.31825	0	0	0.534	0.098	1
ATP5L	1.31432	0	0	0.725	0.214	1
POLR2L	1.30651	0	0	0.847	0.446	1
EFEMP1	1.30433	0	0	0.673	0.159	1
SDC4	1.29924	0	0	0.458	0.077	1
GSTP1	1.29703	0	0	0.899	0.493	1
C14orf2	1.28708	0	0	0.709	0.202	1
IGFBP6	1.28698	0	0	0.692	0.218	1
RAMP1	1.28392	0	0	0.558	0.086	1
LGALS3BP	1.28089	0	0	0.727	0.192	1
FKBP2	1.27427	0	0	0.661	0.179	1
PTGIS	1.2686	0	0	0.551	0.122	1
AK1	1.25883	0	0	0.555	0.108	1
DSG2	1.25635	0	0	0.482	0.049	1
SPRR2F	1.25268	0	0	0.311	0.029	1
PRDX5	1.25096	0	0	0.785	0.374	1
RARRES3	1.24604	0	0	0.531	0.079	1
CAV1	1.23051	0	0	0.731	0.201	1
ATP5J	1.22967	0	0	0.657	0.171	1
ATP5J2	1.22817	0	0	0.659	0.175	1
ATP5H	1.228	0	0	0.592	0.135	1
PERP	1.21884	0	0	0.497	0.097	1
CFI	1.21321	0	0	0.565	0.11	1
ALDOA	1.20659	0	0	0.701	0.226	1
UQCRQ	1.19439	0	0	0.812	0.377	1
TCEB2	1.19365	0	0	0.721	0.216	1
DMKN	1.1933	0	0	0.513	0.054	1
TPM1	1.1906	0	0	0.72	0.172	1
MT2A	1.1698	0	0	0.817	0.463	1
USMG5	1.15669	0	0	0.661	0.178	1
C1R	1.13675	0	0	0.711	0.205	1
RPS27L	1.13651	0	0	0.831	0.385	1
ID4	1.13143	0	0	0.505	0.114	1
SEMA3C	1.1293	0	0	0.538	0.084	1
LGALS1	1.12532	0	0	0.819	0.504	1
ADI1	1.12292	0	0	0.61	0.184	1
LGALS3	1.11454	0	0	0.726	0.28	1
ATP5D	1.10542	0	0	0.639	0.162	1
CPE	1.10462	0	0	0.533	0.13	1
TMEM98	1.1017	0	0	0.539	0.086	1
MGST2	1.09481	0	0	0.529	0.11	1
ATP5O	1.09319	0	0	0.605	0.15	1
AADAC	1.0886	0	0	0.342	0.029	1
CXADR	1.08475	0	0	0.471	0.044	1
SEMA3B	1.07046	0	0	0.508	0.074	1
ANXA3	1.06984	0	0	0.435	0.036	1
NDUFA4	1.06982	0	0	0.869	0.587	1
TMSB4X	1.06767	0	0	0.996	0.99	1
SLC40A1	1.05903	0	0	0.504	0.108	1
GPX1	1.05767	0	0	0.65	0.168	1
C1S	1.05742	0	0	0.7	0.204	1
COX5B	1.04369	0	0	0.834	0.485	1
CFB	1.04231	0	0	0.446	0.06	1
MUC1	1.04021	0	0	0.203	0.024	1
CYB5A	1.03302	0	0	0.57	0.15	1
CLU	1.01628	0	0	0.724	0.202	1
ATP5G3	1.01195	0	0	0.546	0.135	1
NDUFA1	1.01119	0	0	0.762	0.424	1
LAMA4	1.00924	0	0	0.521	0.109	1
CRYAB	1.00777	0	0	0.535	0.116	1
CD151	1.00687	0	0	0.657	0.185	1
NGFRAP1	0.996434	0	0	0.6	0.153	1
ERRFI1	0.986555	0	0	0.309	0.095	1
RPS17	0.984202	0	0	0.921	0.742	1
ALDH1A3	0.980865	0	0	0.376	0.083	1
NDUFB2	0.978477	0	0	0.772	0.415	1
AC090498.1	0.975533	0	0	0.597	0.155	1
SELENBP1	0.9714	0	0	0.462	0.073	1
S100A16	0.970412	0	0	0.494	0.111	1
COX7B	0.970028	0	0	0.757	0.415	1
CD59	0.968644	0	0	0.712	0.266	1
BSG	0.96553	0	0	0.725	0.319	1
CLIC4	0.958905	0	0	0.55	0.14	1
RAB13	0.95246	0	0	0.558	0.131	1
WBP5	0.95202	0	0	0.601	0.156	1
PHLDA2	0.951291	0	0	0.309	0.079	1
ITGB8	0.95067	0	0	0.391	0.045	1
TRDC	0.947196	0	0	0.352	0.071	1
KLK10	0.945369	0	0	0.256	0.016	1
ATP5B	0.944859	0	0	0.532	0.119	1
RPL31	0.943916	0	0	0.914	0.753	1
PKM	0.943621	0	0	0.727	0.339	1
CLTB	0.937462	0	0	0.639	0.246	1
TXN	0.933394	0	0	0.836	0.42	1
HCFC1R1	0.92791	0	0	0.595	0.172	1
CD63	0.927432	0	0	0.946	0.545	1
TNFRSF12A	0.926705	0	0	0.338	0.093	1
HSPB1	0.92256	0	0	0.823	0.375	1
IFI6	0.921654	0	0	0.451	0.19	1
AAMDC	0.921174	0	0	0.512	0.108	1
CLDN15	0.920918	0	0	0.393	0.046	1
CFH	0.919303	0	0	0.558	0.147	1
ATP5A1	0.916207	0	0	0.481	0.104	1
UQCR10	0.915846	0	0	0.73	0.376	1
PDPN	0.913216	0	0	0.47	0.082	1
GPRC5A	0.912584	0	0	0.368	0.088	1
DSP	0.910906	0	0	0.34	0.032	1
ATP5G1	0.909583	0	0	0.54	0.132	1
COX6A1	0.907753	0	0	0.832	0.498	1
PTPRF	0.90585	0	0	0.395	0.049	1
C4orf48	0.905676	0	0	0.566	0.188	1
SHFM1	0.901506	0	0	0.615	0.173	1
TGM1	0.900864	0	0	0.311	0.023	1
COX6C	0.9006	0	0	0.833	0.557	1
VCAM1	0.898295	0	0	0.311	0.069	1
SEC61G	0.89786	0	0	0.769	0.39	1
MINOS1	0.892635	0	0	0.549	0.142	1
GSTM3	0.889929	0	0	0.471	0.116	1
CAV2	0.885239	0	0	0.514	0.099	1
PODXL	0.884595	0	0	0.399	0.053	1
COX6B1	0.881709	0	0	0.824	0.513	1
SLIRP	0.881265	0	0	0.635	0.236	1
GJA1	0.879028	0	0	0.45	0.086	1
MGST1	0.877997	0	0	0.483	0.13	1
FIS1	0.866478	0	0	0.709	0.326	1
DSTN	0.865131	0	0	0.826	0.332	1
CYBRD1	0.863391	0	0	0.572	0.145	1
APOA1BP	0.859697	0	0	0.388	0.063	1
AOX1	0.858228	0	0	0.403	0.054	1
S100A11	0.857902	0	0	0.924	0.535	1
CRIM1	0.856879	0	0	0.483	0.101	1
TMEM59	0.850795	0	0	0.817	0.482	1
DSC2	0.848358	0	0	0.338	0.038	1
FGF1	0.846721	0	0	0.321	0.03	1
MAL2	0.846496	0	0	0.27	0.018	1
FAM153B	0.845959	0	0	0.35	0.035	1
NENF	0.842774	0	0	0.652	0.259	1
DSC3	0.839133	0	0	0.348	0.035	1
CALD1	0.836981	0	0	0.738	0.244	1
TMEM258	0.835762	0	0	0.772	0.414	1
VTN	0.835604	0	0	0.329	0.029	1
TSPAN3	0.834422	0	0	0.45	0.117	1
SLC16A1	0.833669	0	0	0.451	0.098	1
SDPR	0.832125	0	0	0.39	0.064	1
MIF	0.829837	0	0	0.912	0.648	1
DYNLL1	0.828788	0	0	0.822	0.478	1
KIF22	0.824206	0	0	0.433	0.092	1
LY6E	0.820609	0	0	0.739	0.383	1
GNG11	0.818577	0	0	0.546	0.156	1
PRDX1	0.81665	0	0	0.789	0.425	1
PTRF	0.816502	0	0	0.607	0.171	1
SULF1	0.815687	0	0	0.423	0.071	1
PPDPF	0.809186	0	0	0.859	0.534	1
CH17-360D5.2	0.808503	0	0	0.333	0.026	1
ID1	0.802741	0	0	0.426	0.137	1
MEST	0.797164	0	0	0.397	0.072	1
PTTG1IP	0.79675	0	0	0.512	0.156	1
NPDC1	0.791831	0	0	0.469	0.11	1
TSPO	0.791571	0	0	0.784	0.42	1
COL8A1	0.79119	0	0	0.414	0.086	1
SELK	0.789462	0	0	0.525	0.135	1
CTTN	0.788441	0	0	0.469	0.11	1
SEPP1	0.787878	0	0	0.607	0.177	1
RPL7	0.782176	0	0	0.974	0.888	1
ROMO1	0.780804	0	0	0.65	0.289	1
ATP5C1	0.775447	0	0	0.464	0.105	1
COX7C	0.772628	0	0	0.887	0.678	1
ANXA4	0.772154	0	0	0.406	0.1	1
PPA1	0.770697	0	0	0.604	0.266	1
ADH1B	0.770241	0	0	0.328	0.08	1
SOX4	0.769876	0	0	0.46	0.133	1
PDZK1IP1	0.767274	0	0	0.27	0.02	1
MYEOV2	0.765848	0	0	0.539	0.143	1
YWHAE	0.763979	0	0	0.751	0.356	1
RHOB	0.761169	0	0	0.675	0.288	1
FLRT2	0.76034	0	0	0.381	0.068	1
MGAT4C	0.757667	0	0	0.279	0.024	1
2024-09-15	0.757329	0	0	0.508	0.13	1
APLP2	0.756684	0	0	0.677	0.282	1
UQCR11	0.755581	0	0	0.813	0.503	1
IL18	0.749759	0	0	0.375	0.056	1
MGST3	0.748514	0	0	0.676	0.309	1
NDUFB1	0.746852	0	0	0.721	0.352	1
PHPT1	0.745806	0	0	0.679	0.287	1
BNC1	0.74478	0	0	0.316	0.031	1
COX7A2	0.73926	0	0	0.819	0.535	1
C19orf70	0.732069	0	0	0.458	0.115	1
LAPTM4A	0.727797	0	0	0.799	0.424	1
NDUFC1	0.727105	0	0	0.572	0.222	1
ATPIF1	0.724405	0	0	0.496	0.134	1
IL1R1	0.722562	0	0	0.476	0.125	1
NDUFB7	0.72219	0	0	0.658	0.3	1
RDH10	0.722158	0	0	0.326	0.057	1
RBX1	0.722145	0	0	0.679	0.324	1
CRB2	0.719965	0	0	0.299	0.027	1
CA12	0.719605	0	0	0.284	0.034	1
WNT2B	0.719163	0	0	0.285	0.03	1
MRPS21	0.718483	0	0	0.654	0.304	1
MT1X	0.715521	0	0	0.562	0.236	1
RTN4	0.71505	0	0	0.747	0.396	1
CRIP2	0.713352	0	0	0.476	0.136	1
SEZ6L2	0.711912	0	0	0.284	0.027	1
TXNDC17	0.711753	0	0	0.479	0.164	1
CD200	0.711207	0	0	0.346	0.056	1
PRDX2	0.709656	0	0	0.645	0.319	1
RNH1	0.707457	0	0	0.613	0.293	1
LINC00493	0.706276	0	0	0.458	0.105	1
PRKCDBP	0.703853	0	0	0.51	0.138	1
TGM2	0.697783	0	0	0.31	0.055	1
SPATS2L	0.697456	0	0	0.506	0.153	1
ATP5F1	0.697116	0	0	0.431	0.099	1
GLTSCR2	0.69666	0	0	0.494	0.15	1
SH3GLB1	0.693444	0	0	0.575	0.244	1
PBX1	0.690092	0	0	0.444	0.115	1
OSTC	0.686162	0	0	0.641	0.291	1
C11orf31	0.685422	0	0	0.46	0.114	1
LSR	0.684702	0	0	0.277	0.065	1
SGOL2	0.684449	0	0	0.281	0.029	1
MYL6	0.684138	0	0	0.96	0.785	1
RPS26	0.683924	0	0	0.913	0.69	1
KLF5	0.682545	0	0	0.27	0.041	1
ADGRD1	0.681003	0	0	0.32	0.043	1
PLA2G16	0.679283	0	0	0.362	0.063	1
KLK7	0.676749	0	0	0.258	0.018	1
ATF3	0.676109	0	0	0.556	0.197	1
GFPT2	0.676006	0	0	0.325	0.068	1
HSD17B6	0.67132	0	0	0.257	0.02	1
GAPDH	0.670471	0	0	0.968	0.774	1
TMEM147	0.669536	0	0	0.513	0.199	1
VAMP8	0.66946	0	0	0.617	0.271	1
EMP1	0.665363	0	0	0.502	0.183	1
AP1M2	0.661168	0	0	0.277	0.024	1
PRDX6	0.661111	0	0	0.689	0.365	1
CANX	0.660444	0	0	0.647	0.298	1
CHP1	0.659979	0	0	0.409	0.114	1
NDUFS5	0.659689	0	0	0.815	0.542	1
NQO1	0.657694	0	0	0.285	0.037	1
CXCL6	0.657532	0	0	0.225	0.024	1
NUCB2	0.657289	0	0	0.565	0.263	1
HMGN3	0.656	0	0	0.615	0.275	1
CAPG	0.653368	0	0	0.474	0.161	1
HSBP1	0.65192	0	0	0.577	0.215	1
COBLL1	0.651215	0	0	0.368	0.08	1
SPTSSA	0.648353	0	0	0.439	0.139	1
TNFRSF21	0.648114	0	0	0.257	0.034	1
CALM2	0.644577	0	0	0.918	0.701	1
HEG1	0.643985	0	0	0.387	0.1	1
SGMS2	0.641287	0	0	0.271	0.039	1
NDUFS8	0.638605	0	0	0.543	0.232	1
C10orf54	0.637807	0	0	0.365	0.074	1
NDUFB4	0.637378	0	0	0.655	0.344	1
PSMB5	0.636077	0	0	0.464	0.151	1
LINC00162	0.634177	0	0	0.228	0.022	1
CARHSP1	0.633872	0	0	0.525	0.188	1
2024-09-07	0.633077	0	0	0.562	0.167	1
NDUFB3	0.631604	0	0	0.49	0.189	1
SNRPE	0.630508	0	0	0.585	0.259	1
NDUFB9	0.630417	0	0	0.595	0.273	1
TMEM176B	0.629831	0	0	0.452	0.119	1
TCEAL4	0.629585	0	0	0.56	0.192	1
TMED10	0.629186	0	0	0.652	0.326	1
PRDX3	0.62851	0	0	0.468	0.15	1
ATOX1	0.627877	0	0	0.548	0.208	1
PPIB	0.624204	0	0	0.81	0.511	1
TMEM14A	0.623731	0	0	0.414	0.113	1
TPD52L1	0.622309	0	0	0.312	0.048	1
ITGB4	0.62194	0	0	0.209	0.025	1
C19orf43	0.621714	0	0	0.47	0.133	1
SERTM1	0.616189	0	0	0.254	0.021	1
PRSS23	0.615015	0	0	0.475	0.133	1
CISD1	0.613314	0	0	0.37	0.095	1
POLR2I	0.611606	0	0	0.5	0.188	1
ANXA8L1	0.60907	0	0	0.275	0.023	1
AHNAK2	0.607842	0	0	0.289	0.047	1
ARL2	0.607657	0	0	0.456	0.158	1
TRAPPC2L	0.606268	0	0	0.453	0.17	1
VGLL3	0.604366	0	0	0.32	0.061	1
TIMM8B	0.603735	0	0	0.457	0.157	1
IFI27L2	0.603033	0	0	0.541	0.238	1
NEDD8	0.602929	0	0	0.738	0.422	1
RAC1	0.602505	0	0	0.796	0.447	1
TMED2	0.600457	0	0	0.629	0.288	1
MRPL33	0.600093	0	0	0.562	0.264	1
ALDH1A2	0.59933	0	0	0.286	0.03	1
PLLP	0.599221	0	0	0.252	0.022	1
SEPW1	0.598744	0	0	0.521	0.163	1
TMEM205	0.598532	0	0	0.394	0.124	1
SNCG	0.597039	0	0	0.388	0.101	1
PDLIM1	0.59511	0	0	0.473	0.166	1
MRPL23	0.593991	0	0	0.382	0.109	1
NDUFC2	0.593806	0	0	0.624	0.311	1
CUTA	0.593713	0	0	0.691	0.388	1
EFNA5	0.593584	0	0	0.27	0.033	1
SORBS2	0.593437	0	0	0.359	0.06	1
SPCS2	0.593116	0	0	0.703	0.409	1
CST3	0.590876	0	0	0.967	0.47	1
HTRA1	0.590048	0	0	0.424	0.113	1
EZR	0.589879	0	0	0.839	0.507	1
P4HB	0.589753	0	0	0.607	0.293	1
ALOX15	0.589565	0	0	0.238	0.018	1
MRPL51	0.589319	0	0	0.562	0.246	1
C2	0.586848	0	0	0.339	0.069	1
ANXA1	0.586056	0	0	0.885	0.547	1
RND3	0.581248	0	0	0.249	0.063	1
PTGER3	0.577471	0	0	0.289	0.045	1
ASPHD1	0.576344	0	0	0.261	0.022	1
C16orf13	0.576049	0	0	0.371	0.085	1
MYRF	0.575089	0	0	0.244	0.025	1
TIMM13	0.574796	0	0	0.477	0.178	1
UBL5	0.57435	0	0	0.797	0.523	1
DAB2	0.574271	0	0	0.406	0.112	1
TMEM14C	0.573076	0	0	0.524	0.225	1
CARNS1	0.572542	0	0	0.256	0.031	1
RPL34	0.572398	0	0	0.992	0.969	1
AP2M1	0.571521	0	0	0.569	0.281	1
KDR	0.571045	0	0	0.24	0.027	1
MUC16	0.56954	0	0	0.234	0.019	1
TUBB	0.56954	0	0	0.695	0.292	1
CA11	0.566247	0	0	0.258	0.034	1
SELT	0.565557	0	0	0.37	0.083	1
CETN2	0.564775	0	0	0.362	0.091	1
LIMA1	0.564091	0	0	0.452	0.147	1
TMEM176A	0.563391	0	0	0.363	0.094	1
S100A13	0.562525	0	0	0.566	0.176	1
TPI1	0.56176	0	0	0.752	0.434	1
PDLIM5	0.559432	0	0	0.406	0.126	1
LXN	0.559185	0	0	0.331	0.079	1
RHOC	0.558759	0	0	0.523	0.227	1
PCSK1N	0.558561	0	0	0.256	0.047	1
TPBG	0.557283	0	0	0.293	0.063	1
PVRL2	0.557141	0	0	0.313	0.062	1
PON2	0.556638	0	0	0.264	0.059	1
FKBP1A	0.556569	0	0	0.702	0.349	1
TPM21	0.556055	0	0	0.599	0.173	1
SERF2	0.555566	0	0	0.955	0.801	1
WT1	0.555458	0	0	0.297	0.059	1
FRAS1	0.554846	0	0	0.24	0.025	1
RNF181	0.553627	0	0	0.492	0.201	1
PDLIM3	0.551093	0	0	0.322	0.083	1
MORF4L2	0.551004	0	0	0.586	0.261	1
NDUFB10	0.550601	0	0	0.593	0.291	1
FAM3C	0.550001	0	0	0.453	0.164	1
TMEM261	0.54953	0	0	0.339	0.073	1
LAMTOR5	0.549028	0	0	0.622	0.315	1
GOLM1	0.54874	0	0	0.246	0.041	1
NAA38	0.548083	0	0	0.538	0.243	1
PTMS	0.546839	0	0	0.616	0.26	1
PDCD5	0.546091	0	0	0.47	0.19	1
AGRN	0.544677	0	0	0.22	0.026	1
DST	0.541953	0	0	0.389	0.124	1
CTNNAL1	0.540557	0	0	0.329	0.072	1
NFIA	0.539736	0	0	0.482	0.156	1
LINC00116	0.538273	0	0	0.332	0.077	1
INMT	0.537759	0	0	0.288	0.069	1
ANAPC11	0.536591	0	0	0.58	0.282	1
ACADVL	0.534218	0	0	0.501	0.211	1
BLVRB	0.533877	0	0	0.452	0.15	1
VIMP	0.533737	0	0	0.391	0.108	1
GRN	0.532449	0	0	0.51	0.211	1
CTNNA1	0.529741	0	0	0.353	0.111	1
MST1	0.528993	0	0	0.248	0.029	1
ISOC2	0.528794	0	0	0.323	0.082	1
TJP2	0.528206	0	0	0.221	0.034	1
ERH	0.527536	0	0	0.639	0.333	1
MMP24-AS1	0.525661	0	0	0.304	0.06	1
TCEB1	0.524692	0	0	0.465	0.124	1
SAT1	0.523945	0	0	0.935	0.772	1
GNG12	0.522862	0	0	0.322	0.078	1
SERPINB6	0.522548	0	0	0.427	0.163	1
PDIA4	0.519418	0	0	0.416	0.151	1
ARHGAP29	0.518194	0	0	0.3	0.07	1
RPLP0	0.517638	0	0	0.971	0.85	1
LINC00998	0.517236	0	0	0.331	0.081	1
SSR4	0.516111	0	0	0.876	0.618	1
TJP1	0.515612	0	0	0.292	0.063	1
ADGRG6	0.514918	0	0	0.226	0.021	1
MT1M	0.51491	0	0	0.529	0.137	1
C8orf59	0.512919	0	0	0.328	0.079	1
RPRD1B	0.512915	0	0	0.245	0.055	1
C14orf166	0.512753	0	0	0.369	0.099	1
CDON	0.512715	0	0	0.269	0.048	1
FAM162A	0.512092	0	0	0.47	0.199	1
STEAP1	0.511859	0	0	0.257	0.053	1
PPIC	0.509221	0	0	0.426	0.123	1
RPL37A	0.506641	0	0	0.971	0.87	1
CHMP2A	0.506377	0	0	0.547	0.257	1
IMPDH2	0.506191	0	0	0.434	0.173	1
RPL36	0.502506	0	0	0.982	0.882	1
C7orf73	0.501379	0	0	0.331	0.078	1
KLF4	0.499276	0	0	0.479	0.179	1
CCDC64	0.498894	0	0	0.219	0.017	1
NR2F1	0.497401	0	0	0.339	0.092	1
EGR1	0.494114	0	0	0.718	0.312	1
NME1	0.492611	0	0	0.381	0.138	1
ANXA8	0.490998	0	0	0.208	0.014	1
TAX1BP3	0.490186	0	0	0.311	0.093	1
METTL7A	0.489688	0	0	0.408	0.135	1
C17orf89	0.488221	0	0	0.323	0.079	1
GTF2H5	0.487549	0	0	0.425	0.167	1
ST3GAL5	0.487353	0	0	0.322	0.101	1
OBSL1	0.485152	0	0	0.246	0.041	1
CHPF	0.483428	0	0	0.294	0.08	1
BCO2	0.48294	0	0	0.228	0.032	1
DCBLD2	0.482276	0	0	0.231	0.048	1
ASS1	0.481312	0	0	0.225	0.043	1
LGALS2	0.480686	0	0	0.251	0.045	1
DYNC1I2	0.48057	0	0	0.442	0.171	1
MRPL27	0.480086	0	0	0.373	0.127	1
ALDH2	0.478998	0	0	0.326	0.098	1
PGRMC1	0.478972	0	0	0.346	0.116	1
TSPAN4	0.477711	0	0	0.39	0.121	1
ADAM15	0.477173	0	0	0.287	0.069	1
CDC42EP1	0.476708	0	0	0.256	0.05	1
PLOD2	0.476097	0	0	0.274	0.058	1
PARVA	0.475839	0	0	0.264	0.061	1
LINC00657	0.474231	0	0	0.349	0.096	1
PAWR	0.473848	0	0	0.284	0.068	1
MLLT4	0.472837	0	0	0.238	0.039	1
MYO1C	0.471755	0	0	0.297	0.082	1
UROD	0.470408	0	0	0.319	0.087	1
MESDC2	0.470003	0	0	0.298	0.069	1
BCAT1	0.468714	0	0	0.225	0.047	1
REC8	0.46835	0	0	0.246	0.039	1
ATL3	0.467952	0	0	0.339	0.109	1
2024-09-02	0.467353	0	0	0.347	0.1	1
TOR1AIP2	0.466446	0	0	0.406	0.143	1
RPL35	0.465476	0	0	0.966	0.852	1
ARPC1A	0.465374	0	0	0.365	0.127	1
DAPK1	0.464553	0	0	0.235	0.04	1
EPHB6	0.463961	0	0	0.283	0.064	1
FAM96B	0.46314	0	0	0.352	0.096	1
BNC2	0.461019	0	0	0.28	0.066	1
CNN3	0.459265	0	0	0.478	0.171	1
FAM114A1	0.458173	0	0	0.268	0.066	1
GATA6	0.456896	0	0	0.239	0.043	1
NFIB	0.456778	0	0	0.519	0.172	1
LINC01420	0.455187	0	0	0.302	0.076	1
BCAM	0.454589	0	0	0.287	0.066	1
MEIS2	0.452094	0	0	0.291	0.071	1
SMPD3	0.451365	0	0	0.202	0.023	1
MEDAG	0.449766	0	0	0.295	0.068	1
DPYSL2	0.449238	0	0	0.424	0.15	1
ADAM9	0.444418	0	0	0.261	0.069	1
DPP4	0.444415	0	0	0.226	0.049	1
NDFIP2	0.444029	0	0	0.244	0.062	1
NEO1	0.439992	0	0	0.214	0.034	1
PLA2G12A	0.438592	0	0	0.266	0.069	1
EPHX1	0.438081	0	0	0.35	0.104	1
MKKS	0.436915	0	0	0.266	0.067	1
TP53I3	0.436585	0	0	0.235	0.048	1
MT1F	0.43096	0	0	0.271	0.07	1
TRIP6	0.42574	0	0	0.262	0.056	1
CRLS1	0.422106	0	0	0.285	0.082	1
NCKAP1	0.41812	0	0	0.261	0.068	1
SEMA5A	0.417272	0	0	0.218	0.039	1
PHGDH	0.409351	0	0	0.214	0.046	1
FAM63B	0.409083	0	0	0.231	0.044	1
IGFBP2	0.408725	0	0	0.397	0.13	1
TIMP2	0.40573	0	0	0.551	0.22	1
TEAD1	0.403514	0	0	0.211	0.046	1
RASSF7	0.402681	0	0	0.216	0.049	1
AMOTL2	0.401795	0	0	0.215	0.045	1
CCDC109B	0.400792	0	0	0.248	0.053	1
OSR1	0.404155	6.3698e-308	1.95336e-303	0.224	0.052	1
SRP14	0.553907	9.3374e-307	2.86341e-302	0.91	0.712	1
MDH1	0.534336	2.06783e-302	6.3412e-298	0.448	0.19	1
PCBD1	0.484531	6.1191e-302	1.87648e-297	0.299	0.093	1
TNFRSF1A	0.406398	2.83948e-300	8.70753e-296	0.4	0.147	1
GCSH	0.427701	3.76196e-300	1.15364e-295	0.267	0.076	1
TSPAN8	1.94563	6.11931e-300	1.87655e-295	0.23	0.062	1
TCEAL3	0.408234	2.09843e-299	6.43504e-295	0.306	0.096	1
TCEAL8	0.434152	1.27295e-298	3.90364e-294	0.374	0.134	1
TMEM256	0.471133	1.32929e-298	4.0764e-294	0.471	0.203	1
SRI	0.644469	1.69994e-296	5.21303e-292	0.521	0.244	1
MYDGF	0.536548	2.68208e-295	8.22486e-291	0.526	0.245	1
LEPROT	0.438188	5.76485e-295	1.76785e-290	0.448	0.181	1
LMAN1	0.52299	3.95467e-294	1.21274e-289	0.514	0.238	1
COL18A1	0.401665	4.6599e-294	1.429e-289	0.377	0.135	1
HINT2	0.449806	1.57265e-293	4.82268e-289	0.339	0.119	1
SLC9A3R1	0.45343	4.95825e-293	1.5205e-288	0.351	0.126	1
MSRB2	0.410098	5.95096e-293	1.82492e-288	0.299	0.094	1
UGDH	0.527693	3.74066e-291	1.14711e-286	0.264	0.076	1
OST4	0.566866	3.90605e-291	1.19783e-286	0.828	0.589	1
HDLBP	0.455651	5.90721e-290	1.8115e-285	0.411	0.163	1
CRIP1	0.708358	6.16687e-290	1.89113e-285	0.775	0.527	1
TSC22D1	0.422253	2.35065e-289	7.20851e-285	0.41	0.157	1
LAMTOR2	0.471412	4.43209e-289	1.35915e-284	0.438	0.183	1
MRPL24	0.411272	1.06487e-288	3.26552e-284	0.289	0.089	1
CNIH1	0.472917	1.79003e-288	5.48932e-284	0.452	0.193	1
UGP2	0.597881	2.44864e-288	7.50899e-284	0.544	0.266	1
ZNHIT1	0.501096	1.49892e-286	4.5966e-282	0.542	0.258	1
ENO1	0.570815	2.74686e-286	8.42352e-282	0.703	0.423	1
CYC1	0.463004	2.26018e-285	6.93107e-281	0.389	0.152	1
ARL4D	0.453736	3.10818e-285	9.53154e-281	0.229	0.059	1
RPL13A	0.43588	1.01433e-282	3.11054e-278	0.987	0.94	1
NDUFA3	0.510117	2.39253e-278	7.33692e-274	0.604	0.323	1
NDUFA2	0.498785	2.57495e-277	7.89635e-273	0.562	0.283	1
CAPN2	0.468582	6.58433e-277	2.01915e-272	0.433	0.181	1
PLXNB2	0.423906	3.34674e-274	1.02631e-269	0.21	0.052	1
TMEM219	0.476545	6.9766e-273	2.13944e-268	0.529	0.257	1
DNPH1	0.438926	8.03064e-271	2.46268e-266	0.363	0.14	1
UQCRC1	0.440063	5.08543e-270	1.5595e-265	0.328	0.118	1
SEC61B	0.47644	3.11611e-269	9.55585e-265	0.748	0.462	1
MRPL57	0.482741	9.94638e-269	3.05016e-264	0.494	0.232	1
ACAA2	0.420684	1.76939e-267	5.42601e-263	0.29	0.096	1
AP2S1	0.434511	2.32493e-267	7.12962e-263	0.531	0.253	1
TMEM141	0.562625	6.5213e-267	1.99982e-262	0.296	0.101	1
NDUFB6	0.460721	6.86265e-267	2.1045e-262	0.414	0.174	1
MRPL52	0.43972	2.92274e-266	8.96289e-262	0.437	0.189	1
LMO4	0.535921	4.82855e-265	1.48072e-260	0.376	0.15	1
TMSB10	0.425895	1.97621e-264	6.06025e-260	0.992	0.928	1
SEC62	0.515172	2.45397e-263	7.52536e-259	0.731	0.458	1
EIF5B	0.463898	3.91054e-262	1.19921e-257	0.603	0.313	1
ERGIC3	0.443467	6.75094e-262	2.07024e-257	0.446	0.197	1
SNX3	0.425265	1.11611e-260	3.42265e-256	0.67	0.372	1
LSM5	0.438113	2.15821e-260	6.61837e-256	0.511	0.243	1
WDR83OS	0.484118	5.0737e-259	1.5559e-254	0.629	0.345	1
NDUFA11	0.480471	2.6774e-257	8.21053e-253	0.692	0.411	1
DYNLT1	0.433737	8.88067e-257	2.72335e-252	0.474	0.215	1
PSMA4	0.430003	8.05056e-255	2.46879e-250	0.527	0.258	1
SNRPD2	0.507033	5.70777e-254	1.75034e-249	0.765	0.504	1
BACE2	0.5614	3.65176e-253	1.11985e-248	0.2	0.052	1
TUBA1C	0.547409	7.56156e-253	2.31883e-248	0.398	0.17	1
SNRPG	0.47394	1.07485e-251	3.29612e-247	0.631	0.351	1
PDIA6	0.44807	2.66509e-251	8.17276e-247	0.536	0.265	1
MVP	0.450779	1.48e-250	4.53856e-246	0.37	0.15	1
ATP1A1	0.429213	2.29999e-250	7.05316e-246	0.557	0.281	1
HINT1	0.489363	8.27484e-250	2.53756e-245	0.875	0.636	1
REXO2	0.425209	1.44652e-247	4.43588e-243	0.407	0.172	1
DUSP6	0.408275	1.01268e-246	3.1055e-242	0.308	0.109	1
SCP2	0.471037	5.15549e-246	1.58098e-241	0.521	0.259	1
ECH1	0.479447	9.9263e-246	3.044e-241	0.473	0.227	1
POMP	0.430651	2.43921e-245	7.48007e-241	0.707	0.422	1
HIGD1A	0.424536	1.39168e-240	4.26772e-236	0.301	0.108	1
BANF1	0.437474	2.12766e-240	6.52468e-236	0.483	0.23	1
ZNF593	0.40584	3.69035e-240	1.13168e-235	0.29	0.102	1
PNKD	0.4164	1.69157e-239	5.18737e-235	0.352	0.14	1
EIF6	0.472217	4.07337e-239	1.24914e-234	0.403	0.176	1
NDUFS6	0.435043	1.53719e-237	4.71396e-233	0.522	0.265	1
TRAPPC1	0.436991	4.17073e-236	1.279e-231	0.561	0.298	1
UQCRH	0.480685	6.24099e-236	1.91386e-231	0.767	0.504	1
ETFB	0.457003	2.49594e-235	7.65406e-231	0.455	0.217	1
TFG	0.406992	3.17094e-234	9.72402e-230	0.357	0.146	1
CKB	1.33343	7.92137e-232	2.42917e-227	0.25	0.086	1
DAD1	0.469202	7.90915e-231	2.42542e-226	0.639	0.373	1
RAB2A	0.446577	1.23003e-230	3.772e-226	0.56	0.3	1
GNG5	0.406989	2.1662e-229	6.64287e-225	0.629	0.353	1
TPPP3	0.423012	6.27986e-226	1.92578e-221	0.23	0.071	1
NHP2	0.407213	5.35325e-225	1.64163e-220	0.447	0.21	1
TRAM1	0.422404	8.81573e-225	2.70343e-220	0.568	0.308	1
RPS4Y1	0.495561	6.31036e-223	1.93514e-218	0.656	0.362	1
CLTA	0.438524	7.29745e-223	2.23784e-218	0.509	0.258	1
COX8A	0.428282	1.65014e-216	5.06032e-212	0.687	0.427	1
IL6ST	0.408878	3.02933e-216	9.28973e-212	0.554	0.291	1
QSOX1	0.409945	3.94923e-215	1.21107e-210	0.287	0.106	1
PSMB1	0.437124	8.41873e-214	2.58169e-209	0.643	0.39	1
MYL12B	0.506303	7.83587e-213	2.40295e-208	0.86	0.619	1
ATRAID	0.444333	4.68714e-212	1.43736e-207	0.497	0.258	1
PLEC	0.420501	6.87957e-212	2.10969e-207	0.345	0.146	1
TMEM160	0.402603	3.53244e-211	1.08326e-206	0.439	0.212	1
AURKAIP1	0.412469	2.56789e-210	7.87468e-206	0.509	0.265	1
PDIA3	0.45938	7.88312e-209	2.41744e-204	0.686	0.432	1
EDF1	0.446227	1.89931e-208	5.82442e-204	0.8	0.554	1
CSTB	0.544124	5.67621e-208	1.74067e-203	0.596	0.338	1
GADD45GIP1	0.40615	2.13335e-207	6.54214e-203	0.512	0.267	1
RNASE1	0.860923	1.36795e-206	4.19495e-202	0.221	0.072	1
NDUFA6	0.419212	4.3524e-206	1.33471e-201	0.47	0.237	1
SKP1	0.406507	2.23777e-201	6.86234e-197	0.829	0.601	1
TRMT112	0.413102	2.65658e-201	8.14668e-197	0.672	0.426	1
COX5A	0.433591	2.91005e-200	8.92395e-196	0.504	0.269	1
COX4I1	0.422179	3.34309e-200	1.02519e-195	0.895	0.714	1
CAPNS1	0.402054	7.80969e-195	2.39492e-190	0.438	0.217	1
RAB11A	0.403472	1.60087e-194	4.90923e-190	0.451	0.225	1
LMAN2	0.409771	1.96154e-190	6.01526e-186	0.5	0.27	1
NEAT1	0.468216	6.19892e-185	1.90096e-180	0.938	0.861	1
OCIAD2	0.575328	2.62758e-183	8.05774e-179	0.435	0.225	1
SGK1	0.452312	5.22482e-171	1.60224e-166	0.465	0.249	1
SLC25A6	0.400322	1.70412e-162	5.22585e-158	0.832	0.63	1
MIR4435-2HG	0.409583	4.58347e-157	1.40557e-152	0.256	0.105	1
MDK	0.451284	5.22313e-136	1.60173e-131	0.233	0.099	1
FABP5	0.407048	3.53172e-122	1.08304e-117	0.353	0.188	1
SPINT2	0.903104	2.09209e-110	6.41561e-106	0.225	0.112	1
CCL2	1.0983	4.64392e-96	1.4241e-91	0.286	0.162	1
TFF3	2.24946	3.39495e-79	1.0411e-74	0.207	0.121	1
CCL4	4.17946	0	0	0.917	0.233	2
NKG7	4.17303	0	0	0.892	0.066	2
CCL5	3.92614	0	0	0.95	0.165	2
CCL4L2	3.91504	0	0	0.753	0.199	2
GNLY	3.87795	0	0	0.31	0.029	2
GZMA	3.07715	0	0	0.855	0.081	2
CST7	2.82275	0	0	0.888	0.123	2
GZMH	2.77884	0	0	0.581	0.018	2
GZMK	2.68537	0	0	0.675	0.103	2
GZMB	2.67788	0	0	0.386	0.027	2
CTSW	2.60834	0	0	0.736	0.063	2
XCL2	2.54444	0	0	0.416	0.022	2
SLA	2.23947	0	0	0.702	0.13	2
CD8A	2.17801	0	0	0.518	0.043	2
PRF1	2.13701	0	0	0.46	0.025	2
KLRD1	2.13646	0	0	0.403	0.014	2
IFNG	2.08998	0	0	0.349	0.024	2
GZMM	2.0448	0	0	0.698	0.114	2
DUSP2	2.00056	0	0	0.814	0.275	2
FGFBP2	1.98915	0	0	0.218	0.004	2
HCST	1.98226	0	0	0.843	0.238	2
TUBA4A	1.93007	0	0	0.704	0.198	2
CRTAM	1.89288	0	0	0.385	0.027	2
APOBEC3G	1.88704	0	0	0.578	0.072	2
IL321	1.8024	0	0	0.87	0.335	2
METRNL	1.80111	0	0	0.624	0.166	2
CXCR41	1.66948	0	0	0.893	0.393	2
PIK3R1	1.58103	0	0	0.637	0.228	2
CMC1	1.5766	0	0	0.415	0.111	2
RUNX3	1.55543	0	0	0.61	0.121	2
CD71	1.53551	0	0	0.595	0.202	2
KLRK1	1.50367	0	0	0.482	0.037	2
CD247	1.50272	0	0	0.505	0.111	2
KLRB1	1.485	0	0	0.404	0.099	2
CD3D1	1.47953	0	0	0.643	0.217	2
PTPRC1	1.47183	0	0	0.911	0.385	2
DUSP4	1.45604	0	0	0.449	0.106	2
ID2	1.44414	0	0	0.781	0.41	2
CD8B	1.41867	0	0	0.348	0.031	2
HLA-C	1.38908	0	0	0.98	0.832	2
HLA-A	1.37738	0	0	0.981	0.832	2
TRBC11	1.37468	0	0	0.53	0.158	2
ITGB2	1.35624	0	0	0.666	0.201	2
RNF19A	1.35269	0	0	0.632	0.25	2
TRBC21	1.35173	0	0	0.677	0.231	2
HLA-F	1.34814	0	0	0.71	0.28	2
SYTL3	1.32385	0	0	0.465	0.1	2
HLA-B	1.31476	0	0	0.982	0.834	2
RGCC1	1.30882	0	0	0.657	0.302	2
CALM11	1.30685	0	0	0.93	0.696	2
CD3E1	1.27484	0	0	0.656	0.213	2
FYN1	1.27405	0	0	0.643	0.237	2
SMAD7	1.27179	0	0	0.549	0.138	2
HOPX	1.26707	0	0	0.31	0.053	2
CD3G1	1.25805	0	0	0.518	0.165	2
TNFAIP31	1.24469	0	0	0.828	0.389	2
ABHD17A	1.23903	0	0	0.549	0.173	2
TNF	1.23791	0	0	0.31	0.069	2
TGFB1	1.23482	0	0	0.627	0.235	2
TRGC2	1.23478	0	0	0.254	0.017	2
PLAAT4	1.22316	0	0	0.555	0.165	2
SRSF71	1.22295	0	0	0.886	0.544	2
CD52	1.21472	0	0	0.702	0.327	2
GNG2	1.20287	0	0	0.501	0.127	2
CREM1	1.19895	0	0	0.747	0.401	2
ZEB2	1.19058	0	0	0.554	0.189	2
IL2RG	1.18852	0	0	0.609	0.193	2
TNFSF9	1.17017	0	0	0.301	0.041	2
REL	1.16054	0	0	0.667	0.33	2
ARHGDIB1	1.15819	0	0	0.859	0.413	2
CD96	1.15659	0	0	0.455	0.097	2
CEMIP2	1.15636	0	0	0.502	0.145	2
NR4A2	1.15572	0	0	0.774	0.469	2
CORO1A	1.14803	0	0	0.7	0.277	2
IL2RB	1.14275	0	0	0.376	0.069	2
MATK	1.14102	0	0	0.333	0.026	2
AKNA	1.13635	0	0	0.494	0.138	2
EVL1	1.11927	0	0	0.606	0.227	2
ADGRE5	1.11387	0	0	0.54	0.177	2
CD21	1.1116	0	0	0.599	0.191	2
LCP1	1.10751	0	0	0.675	0.232	2
ARL4C1	1.10415	0	0	0.638	0.252	2
UBE2S	1.09297	0	0	0.585	0.228	2
PCED1B-AS11	1.08336	0	0	0.582	0.203	2
PTPN22	1.0826	0	0	0.409	0.089	2
JMJD6	1.0792	0	0	0.416	0.102	2
HLA-E	1.06636	0	0	0.935	0.678	2
SH2D1A	1.05515	0	0	0.355	0.062	2
ARHGAP9	1.04989	0	0	0.407	0.104	2
TSC22D31	1.02215	0	0	0.89	0.525	2
TIGIT	1.02112	0	0	0.342	0.064	2
RNF1251	1.00626	0	0	0.434	0.119	2
RAC2	0.998718	0	0	0.585	0.232	2
LAG3	0.997301	0	0	0.267	0.032	2
SEPTIN7	0.990787	0	0	0.66	0.269	2
FASLG	0.980415	0	0	0.221	0.006	2
ATP5F1E	0.978765	0	0	0.849	0.4	2
B2M	0.978309	0	0	1	0.997	2
TRIR	0.976786	0	0	0.637	0.258	2
CNOT6L1	0.971304	0	0	0.631	0.261	2
STK41	0.966528	0	0	0.726	0.338	2
ACAP11	0.965087	0	0	0.518	0.188	2
PTPN7	0.95987	0	0	0.368	0.09	2
LCK1	0.956488	0	0	0.438	0.128	2
SH2D2A	0.951853	0	0	0.312	0.057	2
MTRNR2L12	0.950492	0	0	0.724	0.307	2
PYHIN1	0.945552	0	0	0.301	0.044	2
PAXX	0.941726	0	0	0.417	0.115	2
KLRG1	0.938157	0	0	0.248	0.027	2
JUND1	0.927526	0	0	0.955	0.779	2
ITGA4	0.919165	0	0	0.409	0.122	2
SAMD3	0.906921	0	0	0.268	0.029	2
PIP4K2A	0.903156	0	0	0.419	0.133	2
STAT4	0.898252	0	0	0.401	0.108	2
CD481	0.896222	0	0	0.704	0.297	2
BTG11	0.890236	0	0	0.976	0.721	2
TLE5	0.889676	0	0	0.6	0.246	2
SKAP1	0.876336	0	0	0.385	0.106	2
SRGN	0.869865	0	0	0.974	0.583	2
TNFRSF1B	0.86394	0	0	0.494	0.168	2
PRKCH	0.850222	0	0	0.35	0.093	2
SELPLG	0.813397	0	0	0.279	0.055	2
ITGAL	0.806504	0	0	0.287	0.059	2
AUTS2	0.805715	0	0	0.249	0.041	2
AOAH	0.769562	0	0	0.227	0.026	2
F2R	0.762583	0	0	0.252	0.043	2
LINC01871	0.754759	0	0	0.2	0.021	2
MT-ATP6	0.707864	0	0	0.989	0.968	2
SLA2	0.70204	0	0	0.204	0.023	2
ALOX5AP	0.69921	0	0	0.491	0.169	2
EIF1	0.653588	0	0	0.984	0.949	2
CCL3L1	0.489187	0	0	0.468	0.128	2
IQGAP2	0.882561	2.66929e-306	8.18566e-302	0.381	0.114	2
ETS11	0.901725	4.91572e-306	1.50745e-301	0.566	0.228	2
TAGAP	0.968338	7.33636e-304	2.24977e-299	0.408	0.131	2
TRAC1	1.12706	4.34801e-300	1.33336e-295	0.546	0.216	2
ZFP36L21	1.0326	2.91952e-296	8.953e-292	0.897	0.649	2
ATP5MG	0.764331	6.31248e-292	1.93579e-287	0.735	0.338	2
SELENOK	0.847595	9.21425e-292	2.82564e-287	0.672	0.303	2
UBC	0.74674	1.77077e-287	5.43023e-283	0.957	0.847	2
WIPF1	0.822035	3.40251e-285	1.04341e-280	0.503	0.2	2
PPP2R5C	0.923326	2.97103e-283	9.11095e-279	0.625	0.308	2
IER5	0.907975	9.05862e-280	2.77792e-275	0.568	0.248	2
EFHD2	0.949438	3.19374e-278	9.79392e-274	0.448	0.165	2
LIME11	0.914588	7.59742e-278	2.32982e-273	0.426	0.149	2
CLEC2B	1.05582	1.37935e-277	4.22993e-273	0.58	0.274	2
SAMSN1	0.5791	2.53267e-277	7.76668e-273	0.584	0.236	2
STK17B1	0.766416	1.4616e-272	4.48214e-268	0.677	0.32	2
CYTOR	0.722428	1.5358e-268	4.70967e-264	0.36	0.107	2
RASGRP1	0.809647	1.47928e-267	4.53636e-263	0.318	0.09	2
BCL11B1	0.887398	3.44452e-266	1.0563e-261	0.483	0.181	2
SRSF2	0.928045	1.12991e-265	3.46498e-261	0.722	0.442	2
DOK2	0.724356	1.24134e-263	3.80668e-259	0.276	0.07	2
LYST	0.880438	1.69122e-263	5.1863e-259	0.373	0.124	2
ISG20	0.886805	1.45063e-259	4.44849e-255	0.577	0.261	2
RPL171	0.729795	8.5069e-259	2.60872e-254	0.96	0.767	2
CD53	0.747002	3.35711e-258	1.02949e-253	0.556	0.24	2
LEPROTL11	0.927801	9.43749e-258	2.8941e-253	0.645	0.331	2
TBC1D10C	0.79239	1.61163e-257	4.94221e-253	0.36	0.117	2
RNF213	0.920776	2.50889e-253	7.69376e-249	0.543	0.259	2
SLC38A1	0.784618	1.39338e-248	4.27293e-244	0.447	0.177	2
ORAI1	0.771646	8.5788e-248	2.63078e-243	0.306	0.09	2
CDC42SE21	0.764046	4.29072e-247	1.31579e-242	0.564	0.261	2
FYB11	0.70591	8.96708e-247	2.74984e-242	0.562	0.228	2
AC044849.1	0.875195	2.25822e-245	6.92506e-241	0.408	0.146	2
PLAAT3	0.578961	2.44449e-245	7.49628e-241	0.227	0.05	2
LYAR	0.839673	2.73294e-243	8.38084e-239	0.301	0.09	2
ELF1	0.864189	6.28507e-243	1.92738e-238	0.666	0.356	2
CD44	0.798287	3.24652e-238	9.95578e-234	0.772	0.471	2
C12orf75	0.78803	4.30023e-238	1.31871e-233	0.374	0.132	2
BIN2	0.756167	1.35456e-237	4.15389e-233	0.301	0.09	2
TENT5C	0.762074	2.42246e-237	7.42872e-233	0.4	0.144	2
TENT4B	0.596997	4.36144e-236	1.33748e-231	0.234	0.055	2
SLC7A5	0.76976	4.6568e-235	1.42805e-230	0.306	0.092	2
GMFG	0.689263	9.25019e-235	2.83666e-230	0.617	0.294	2
ITM2A	0.889788	2.53378e-234	7.7701e-230	0.541	0.249	2
SH3BGRL3	0.806016	2.12287e-233	6.51e-229	0.904	0.72	2
RAB5IF	0.729572	3.30783e-232	1.01438e-227	0.34	0.113	2
LSP1	0.779476	1.70462e-231	5.22739e-227	0.54	0.252	2
AC004687.1	0.649116	1.02322e-229	3.13781e-225	0.217	0.049	2
ITM2C	1.05658	1.04702e-227	3.2108e-223	0.364	0.134	2
RBM38	0.727786	1.99027e-226	6.10337e-222	0.4	0.149	2
CD691	0.790116	8.50289e-223	2.6075e-218	0.684	0.332	2
FNBP1	0.818593	2.233e-222	6.8477e-218	0.515	0.243	2
BRD2	0.849919	3.49354e-221	1.07133e-216	0.596	0.324	2
APMAP	0.762992	2.16883e-219	6.65094e-215	0.346	0.126	2
RAB27A	0.71748	3.34728e-219	1.02648e-214	0.32	0.107	2
LINC00623	0.653978	6.85343e-219	2.10167e-214	0.264	0.075	2
IRF11	0.836048	1.411e-218	4.32699e-214	0.618	0.325	2
IKZF3	0.689323	1.85481e-218	5.68797e-214	0.31	0.096	2
H2AFX	0.737903	2.7832e-218	8.53496e-214	0.374	0.139	2
ICAM3	0.709962	3.51488e-216	1.07787e-211	0.463	0.204	2
H3F3B	0.540167	4.2682e-216	1.30889e-211	0.974	0.925	2
YPEL51	0.748034	6.50509e-216	1.99485e-211	0.763	0.452	2
RASAL3	0.65996	1.7632e-213	5.40704e-209	0.25	0.069	2
EML41	0.80945	4.48985e-212	1.37686e-207	0.539	0.263	2
PSTPIP1	0.582818	1.86956e-211	5.73319e-207	0.222	0.056	2
CCSER2	0.820806	3.4835e-211	1.06825e-206	0.4	0.165	2
OTULIN	0.66006	3.89591e-211	1.19472e-206	0.255	0.073	2
SPN	0.62263	6.71331e-211	2.0587e-206	0.219	0.054	2
MYO1F	0.580584	2.12152e-210	6.50586e-206	0.229	0.058	2
PARP8	0.673298	1.05137e-209	3.22412e-205	0.303	0.098	2
GBP5	0.624727	1.757e-208	5.38801e-204	0.214	0.052	2
SYNE1	0.79317	8.20875e-208	2.5173e-203	0.33	0.117	2
RSRP1	0.769416	4.858e-207	1.48976e-202	0.69	0.433	2
CYBA	0.625927	1.88619e-204	5.78418e-200	0.906	0.7	2
RHOH1	0.781506	7.11185e-204	2.18092e-199	0.457	0.194	2
N4BP1	0.751473	1.18181e-203	3.62414e-199	0.306	0.104	2
ELOB	0.598607	3.45886e-202	1.06069e-197	0.51	0.233	2
PPP1R16B	0.57179	7.71517e-201	2.36593e-196	0.201	0.048	2
EVI2A	0.728098	4.57549e-200	1.40312e-195	0.35	0.129	2
LIMD2	0.677238	2.82278e-197	8.65633e-193	0.521	0.243	2
AC020916.1	0.595774	1.64637e-195	5.04874e-191	0.546	0.249	2
RACK11	0.579846	1.09314e-194	3.35223e-190	0.9	0.464	2
LINC-PINT	0.582444	1.13474e-193	3.47979e-189	0.648	0.335	2
RNASEK	0.557585	4.87725e-192	1.49566e-187	0.62	0.317	2
CMC2	0.715361	8.09224e-192	2.48157e-187	0.346	0.134	2
AKAP13	0.728652	1.21779e-191	3.73449e-187	0.627	0.364	2
RNF166	0.632226	1.67951e-191	5.15038e-187	0.276	0.089	2
IER5L	0.859583	7.12231e-190	2.18413e-185	0.322	0.115	2
RGS1	0.775137	9.8476e-190	3.01987e-185	0.552	0.257	2
ATP5IF1	0.709607	1.28567e-189	3.94265e-185	0.441	0.195	2
LINC015781	0.547255	6.55845e-189	2.01121e-184	0.628	0.31	2
AMD1	0.810691	2.57436e-187	7.89453e-183	0.526	0.283	2
GABARAPL1	0.775016	3.92766e-187	1.20446e-182	0.461	0.221	2
DDX241	0.777217	1.31291e-186	4.02618e-182	0.673	0.429	2
RORA1	0.716071	2.31332e-185	7.09402e-181	0.385	0.155	2
RASSF5	0.575668	5.92758e-183	1.81775e-178	0.314	0.113	2
ENC1	0.649753	9.78974e-183	3.00212e-178	0.203	0.052	2
NIBAN1	0.518653	1.28373e-181	3.93668e-177	0.254	0.076	2
BTN3A2	0.728762	3.06189e-181	9.3896e-177	0.33	0.13	2
RPS31	0.404052	4.69996e-178	1.44129e-173	0.993	0.949	2
MYO1G	0.556273	5.15023e-178	1.57937e-173	0.209	0.056	2
CCL3	1.16971	8.27719e-177	2.53828e-172	0.351	0.131	2
ZAP70	0.569771	4.30792e-176	1.32107e-171	0.216	0.061	2
SNHG51	0.592532	8.48158e-176	2.60096e-171	0.596	0.295	2
COTL1	0.889078	8.4859e-176	2.60229e-171	0.568	0.328	2
KMT2E	0.699058	1.16534e-173	3.57363e-169	0.623	0.376	2
NOP531	0.52898	2.84803e-173	8.73377e-169	0.645	0.317	2
SNHG61	0.579025	7.80819e-172	2.39446e-167	0.565	0.274	2
CFL1	0.618983	2.27636e-171	6.98068e-167	0.901	0.748	2
PTGER41	0.653735	3.50538e-171	1.07496e-166	0.402	0.17	2
CRIP11	0.816158	3.60215e-171	1.10463e-166	0.808	0.551	2
SARAF1	0.572676	2.56923e-168	7.87881e-164	0.852	0.621	2
TRAPPC10	0.608126	3.98664e-168	1.22254e-163	0.246	0.08	2
CYTIP1	0.559667	1.09172e-167	3.34787e-163	0.559	0.269	2
UBB	0.618479	1.4405e-167	4.41743e-163	0.891	0.73	2
SYNE21	0.735169	1.45864e-167	4.47306e-163	0.497	0.256	2
PDE7A	0.614055	4.13394e-167	1.26771e-162	0.328	0.128	2
PRDM1	0.638262	1.24148e-165	3.80712e-161	0.274	0.093	2
DNAJB6	0.746476	1.79993e-165	5.51967e-161	0.571	0.347	2
PTPN4	0.593118	2.46712e-165	7.56569e-161	0.219	0.066	2
MCRIP1	0.482676	2.68369e-165	8.22979e-161	0.221	0.066	2
RESF1	0.609717	5.85363e-165	1.79508e-160	0.387	0.164	2
PREX1	0.550233	2.9763e-164	9.12713e-160	0.259	0.086	2
CHST12	0.632118	2.5619e-163	7.85631e-159	0.232	0.074	2
IDS1	0.599839	2.74132e-163	8.40653e-159	0.594	0.33	2
ATP5MC2	0.507015	5.54584e-163	1.70069e-158	0.635	0.33	2
DDX3X	0.673593	7.7221e-163	2.36806e-158	0.743	0.52	2
PSMB9	0.800013	1.58391e-162	4.85722e-158	0.53	0.314	2
COPS9	0.607108	6.84505e-162	2.0991e-157	0.319	0.127	2
PITPNC1	0.587798	4.33989e-161	1.33087e-156	0.269	0.096	2
SUN2	0.654432	1.45335e-160	4.45684e-156	0.346	0.148	2
STK17A1	0.619235	5.74718e-160	1.76243e-155	0.513	0.261	2
DIAPH1	0.629585	1.58295e-159	4.85428e-155	0.314	0.125	2
ATP5MD	0.537915	1.69224e-159	5.18942e-155	0.4	0.179	2
LITAF	0.451062	3.14062e-158	9.63104e-154	0.548	0.295	2
BRD1	0.586017	3.18287e-158	9.76059e-154	0.256	0.088	2
GNAS	0.613228	3.92241e-158	1.20285e-153	0.816	0.625	2
ARAP2	0.636688	5.02876e-158	1.54212e-153	0.327	0.134	2
IL10RA	0.561275	8.91249e-158	2.7331e-153	0.279	0.101	2
DNAJA1	0.744074	1.07168e-157	3.28641e-153	0.697	0.483	2
JPT1	0.542392	1.6819e-157	5.15772e-153	0.35	0.144	2
FUS1	0.598412	2.20484e-157	6.76135e-153	0.802	0.596	2
RAP1B	0.642413	3.33604e-157	1.02303e-152	0.53	0.299	2
TERF2IP	0.747334	2.4038e-155	7.37148e-151	0.489	0.276	2
GPR65	0.516973	7.41089e-155	2.27262e-150	0.232	0.073	2
NSD31	0.557895	1.70958e-153	5.24261e-149	0.429	0.198	2
STK10	0.542107	3.37998e-152	1.03651e-147	0.253	0.088	2
MCL1	0.611387	9.91331e-152	3.04002e-147	0.765	0.555	2
GLCCI1	0.497146	7.03491e-151	2.15733e-146	0.208	0.062	2
SEPTIN9	0.564635	4.01843e-150	1.23229e-145	0.354	0.153	2
PRKX	0.562934	2.94443e-149	9.02937e-145	0.22	0.07	2
RAB8B	0.635657	1.76805e-148	5.42192e-144	0.306	0.125	2
TRAT1	0.68545	8.49561e-148	2.60526e-143	0.225	0.073	2
HEXIM1	0.665043	7.49008e-147	2.29691e-142	0.399	0.19	2
NEU1	0.712068	1.25733e-146	3.85573e-142	0.354	0.159	2
CBLB	0.613433	2.65805e-146	8.15118e-142	0.304	0.122	2
IDI1	0.593371	3.09158e-144	9.48065e-140	0.425	0.209	2
CLEC2D1	0.684885	1.03976e-143	3.18853e-139	0.404	0.191	2
IFRD1	0.688815	1.55903e-143	4.78091e-139	0.475	0.255	2
PSME1	0.663784	2.24085e-143	6.8718e-139	0.671	0.472	2
SRRM1	0.65464	4.90784e-143	1.50504e-138	0.632	0.431	2
IER2	0.635052	4.16546e-142	1.27738e-137	0.828	0.656	2
GRK2	0.499592	1.57715e-141	4.83649e-137	0.273	0.104	2
SPOCK21	0.581819	2.07653e-140	6.36789e-136	0.416	0.196	2
SERTAD1	0.669547	3.07687e-140	9.43553e-136	0.452	0.238	2
REX1BD	0.59269	2.48895e-138	7.63262e-134	0.364	0.169	2
DOCK8	0.554255	4.71547e-138	1.44605e-133	0.325	0.139	2
APBB1IP	0.552776	1.14624e-137	3.51506e-133	0.317	0.135	2
GADD45B	0.728922	1.27595e-137	3.91284e-133	0.684	0.44	2
JAK1	0.641706	1.83809e-137	5.6367e-133	0.579	0.374	2
SEPTIN1	0.551744	3.84401e-137	1.17881e-132	0.297	0.122	2
MSN	0.642786	1.13884e-136	3.49236e-132	0.502	0.297	2
AC007952.4	0.55186	2.98045e-136	9.13984e-132	0.28	0.109	2
GPSM3	0.478959	1.37812e-135	4.22613e-131	0.451	0.226	2
ATP5MC3	0.518288	2.17502e-135	6.66993e-131	0.386	0.181	2
OGA	0.476592	4.12452e-134	1.26482e-129	0.295	0.119	2
FAM177A1	0.831425	9.06419e-134	2.77963e-129	0.571	0.372	2
RALGAPA1	0.579958	1.03804e-133	3.18327e-129	0.338	0.153	2
MXD4	0.689062	1.60086e-133	4.90919e-129	0.318	0.145	2
ZBTB1	0.571649	3.99466e-133	1.225e-128	0.3	0.126	2
CHST11	0.455382	4.20882e-133	1.29068e-128	0.219	0.075	2
CDKN1B1	0.61563	1.08499e-132	3.32722e-128	0.364	0.173	2
ATP6V0C	0.404691	1.08514e-132	3.32769e-128	0.509	0.264	2
RBM39	0.521373	1.09019e-132	3.34317e-128	0.801	0.632	2
VPS37B	0.588912	1.35362e-130	4.151e-126	0.367	0.174	2
LDHA	0.669809	3.35752e-130	1.02962e-125	0.781	0.625	2
EVI2B	0.501381	4.4457e-130	1.36332e-125	0.392	0.188	2
GLIPR2	0.510012	4.01558e-128	1.23142e-123	0.25	0.095	2
ATP5ME	0.4907	1.30405e-125	3.999e-121	0.385	0.188	2
LAT1	0.53418	9.324e-125	2.8593e-120	0.25	0.096	2
PRRC2C	0.524451	4.44912e-124	1.36437e-119	0.669	0.47	2
PLEKHA2	0.579149	2.86454e-123	8.78441e-119	0.291	0.125	2
CD27	0.678576	1.60715e-121	4.9285e-117	0.245	0.096	2
CCDC88C	0.486064	1.73776e-121	5.32903e-117	0.218	0.078	2
AC245297.3	0.469987	3.9491e-121	1.21103e-116	0.244	0.094	2
SNRPB	0.579562	2.59747e-120	7.96541e-116	0.554	0.365	2
CD61	0.558543	2.86244e-120	8.77796e-116	0.248	0.097	2
DGKZ	0.498568	3.46497e-120	1.06257e-115	0.223	0.082	2
PRPF38B	0.617003	3.72532e-120	1.14241e-115	0.507	0.311	2
FMNL1	0.480663	4.36034e-120	1.33714e-115	0.319	0.144	2
SEM1	0.485176	1.01934e-119	3.1259e-115	0.324	0.149	2
SNHG12	0.535845	5.13117e-119	1.57353e-114	0.269	0.112	2
C9orf78	0.573115	4.72279e-118	1.44829e-113	0.392	0.209	2
SIPA1	0.483367	2.47456e-117	7.58848e-113	0.231	0.088	2
IKZF11	0.442047	4.12623e-117	1.26535e-112	0.39	0.189	2
ATP5PF	0.486222	6.07065e-117	1.86162e-112	0.376	0.188	2
ATP5F1B	0.477961	6.17005e-117	1.89211e-112	0.344	0.165	2
LBH1	0.531794	5.04407e-116	1.54681e-111	0.328	0.153	2
SP140	0.440841	7.72272e-116	2.36825e-111	0.206	0.073	2
TUBB4B	0.679771	3.0302e-115	9.2924e-111	0.635	0.439	2
OSTF1	0.536045	3.47534e-115	1.06575e-110	0.339	0.167	2
SELENOW	0.417745	7.68006e-115	2.35517e-110	0.361	0.173	2
ARPC2	0.548245	1.14063e-114	3.49786e-110	0.786	0.628	2
BICDL11	0.495817	2.32296e-114	7.12358e-110	0.262	0.106	2
TOMM6	0.48875	2.36428e-114	7.25031e-110	0.381	0.193	2
AAK11	0.538801	6.74514e-114	2.06846e-109	0.403	0.217	2
NSMCE31	0.545076	7.57003e-114	2.32143e-109	0.374	0.189	2
TSPYL21	0.730523	1.27318e-113	3.90433e-109	0.394	0.21	2
ATP5F1D	0.421793	2.86705e-113	8.79211e-109	0.44	0.233	2
GNPTAB	0.57872	6.926e-113	2.12393e-108	0.231	0.091	2
ARHGEF1	0.522952	3.95773e-112	1.21368e-107	0.339	0.166	2
HCLS1	0.424755	6.6192e-112	2.02984e-107	0.375	0.188	2
MAP2K2	0.562081	3.58091e-111	1.09812e-106	0.348	0.18	2
SH3KBP1	0.544065	7.56177e-111	2.31889e-106	0.36	0.188	2
CIAO2B	0.496557	4.10433e-110	1.25863e-105	0.306	0.142	2
EIF4A1	0.443645	6.03998e-110	1.85222e-105	0.765	0.567	2
RBM8A	0.536563	9.02337e-110	2.76711e-105	0.58	0.396	2
CD81	0.473375	9.53591e-110	2.92428e-105	0.662	0.48	2
FAM49B	0.445772	2.94766e-108	9.0393e-104	0.382	0.203	2
NR4A3	0.547584	7.6524e-107	2.34669e-102	0.4	0.213	2
CCNH	0.582833	1.5386e-106	4.71828e-102	0.427	0.242	2
YWHAZ	0.451302	2.25064e-105	6.90182e-101	0.768	0.612	2
KANSL1	0.43375	3.97575e-105	1.2192e-100	0.301	0.141	2
ARID4B1	0.509269	4.39817e-105	1.34874e-100	0.507	0.315	2
DDX5	0.417115	4.85546e-105	1.48897e-100	0.911	0.798	2
WNK1	0.592051	9.65891e-104	2.962e-99	0.375	0.207	2
DNAJB11	0.545891	1.11809e-102	3.42873e-98	0.545	0.346	2
ICOS1	0.575505	2.69625e-102	8.26833e-98	0.273	0.119	2
ITK1	0.481579	4.64488e-102	1.4244e-97	0.236	0.097	2
GGA2	0.477279	2.34264e-101	7.18393e-97	0.221	0.088	2
DHX36	0.591424	2.55835e-101	7.84545e-97	0.449	0.279	2
CCND2	0.650085	6.04105e-101	1.85255e-96	0.433	0.268	2
DDIT41	0.450468	1.47871e-100	4.53461e-96	0.49	0.28	2
HMGB2	0.51312	1.61979e-99	4.96726e-95	0.406	0.227	2
IDH2	0.506417	4.59783e-99	1.40997e-94	0.236	0.103	2
INTS6	0.516857	3.07225e-98	9.42136e-94	0.421	0.243	2
PDCD41	0.503979	1.36317e-97	4.1803e-93	0.554	0.365	2
ANKRD13D	0.438114	6.45587e-97	1.97976e-92	0.211	0.085	2
CD99	0.480534	6.80223e-96	2.08597e-91	0.671	0.5	2
HSPA81	0.499907	1.131e-95	3.46832e-91	0.724	0.555	2
TPM3	0.40623	1.43335e-95	4.39552e-91	0.625	0.445	2
ATP5MF	0.415183	4.29704e-95	1.31773e-90	0.305	0.149	2
EPC1	0.49426	1.31525e-94	4.03335e-90	0.431	0.257	2
RABGAP1L	0.516351	1.93792e-94	5.94281e-90	0.284	0.137	2
MYL12A	0.566125	2.27461e-94	6.97532e-90	0.763	0.63	2
PPP1R2	0.516053	2.44933e-94	7.51113e-90	0.423	0.251	2
GIMAP71	0.490101	2.81172e-94	8.62243e-90	0.305	0.143	2
HSP90AA11	0.542846	4.52843e-94	1.38869e-89	0.889	0.769	2
MAPRE2	0.521732	5.5727e-94	1.70892e-89	0.229	0.099	2
UBALD2	0.438144	8.43281e-94	2.586e-89	0.393	0.215	2
EMB	0.531879	1.12334e-93	3.44485e-89	0.397	0.233	2
SEPTIN61	0.454263	2.90169e-93	8.89831e-89	0.349	0.18	2
KLF13	0.445373	2.06534e-92	6.33357e-88	0.294	0.145	2
CSNK1G2	0.456393	6.18999e-92	1.89822e-87	0.28	0.136	2
COMMD7	0.511874	1.08358e-91	3.32289e-87	0.265	0.127	2
MAZ	0.505329	1.68629e-91	5.17117e-87	0.272	0.132	2
GTF2B	0.493244	2.29332e-91	7.0327e-87	0.316	0.164	2
UBE2V1	0.482868	2.31856e-91	7.11009e-87	0.323	0.17	2
NFKBID	0.455164	3.34134e-91	1.02465e-86	0.235	0.102	2
OAZ1	0.401956	4.56764e-91	1.40071e-86	0.873	0.736	2
SIK3	0.432804	3.78723e-90	1.16139e-85	0.226	0.097	2
PSMA6	0.442607	6.38877e-90	1.95918e-85	0.3	0.151	2
RHOF	0.429597	7.10338e-90	2.17832e-85	0.207	0.085	2
TAP1	0.491486	1.38638e-89	4.25146e-85	0.265	0.129	2
CNOT2	0.501565	2.55297e-89	7.82894e-85	0.308	0.161	2
2024-06-01	0.64009	1.22685e-88	3.76226e-84	0.857	0.739	2
UTRN	0.525695	1.26041e-88	3.86517e-84	0.377	0.219	2
APOL6	0.529959	1.89619e-88	5.81487e-84	0.265	0.129	2
ANXA6	0.545026	8.22563e-88	2.52247e-83	0.32	0.172	2
CASP8	0.442589	9.38024e-88	2.87655e-83	0.235	0.105	2
HNRNPUL1	0.513643	1.41857e-87	4.3502e-83	0.389	0.231	2
ATXN1	0.513448	2.02135e-87	6.19866e-83	0.274	0.136	2
BIN1	0.459653	6.22057e-87	1.9076e-82	0.257	0.123	2
RNPEPL1	0.456759	3.9006e-86	1.19616e-81	0.24	0.111	2
PSMB10	0.506509	7.04232e-85	2.1596e-80	0.308	0.165	2
NCL	0.448275	8.91029e-85	2.73243e-80	0.709	0.565	2
SUB1	0.445146	9.23368e-85	2.8316e-80	0.759	0.619	2
PDCL3	0.491106	3.29582e-84	1.0107e-79	0.245	0.115	2
RBM4	0.436365	6.3422e-84	1.9449e-79	0.344	0.192	2
DNAJC1	0.558341	1.5108e-83	4.63303e-79	0.294	0.158	2
PFN1	0.509427	2.65289e-83	8.13536e-79	0.873	0.755	2
ANP32E	0.489343	6.1888e-83	1.89786e-78	0.31	0.165	2
MACF1	0.49678	8.07557e-83	2.47645e-78	0.402	0.247	2
KPNA2	0.432524	8.8282e-83	2.70725e-78	0.207	0.089	2
RNF115	0.459482	3.27132e-82	1.00318e-77	0.254	0.124	2
G3BP2	0.492181	5.86209e-82	1.79767e-77	0.416	0.256	2
MT-ND5	0.412009	1.57136e-81	4.81875e-77	0.845	0.74	2
AL118516.1	0.438902	1.96072e-81	6.01273e-77	0.222	0.098	2
PDE4D	0.515177	2.5129e-81	7.70607e-77	0.251	0.121	2
DDX6	0.444259	3.27479e-81	1.00425e-76	0.425	0.267	2
RBM25	0.461194	1.93447e-80	5.93226e-76	0.551	0.393	2
MAP1LC3B	0.404489	5.65296e-80	1.73354e-75	0.488	0.33	2
GPRIN31	0.402193	6.3153e-80	1.93665e-75	0.237	0.108	2
FBXO34	0.413592	9.98481e-80	3.06194e-75	0.209	0.091	2
ARF6	0.452936	1.00284e-79	3.0753e-75	0.463	0.306	2
RSRC2	0.431251	2.0461e-79	6.27457e-75	0.555	0.395	2
PPP1R12A	0.484482	2.14138e-79	6.56675e-75	0.357	0.21	2
ZNF3311	0.544622	2.62206e-79	8.0408e-75	0.563	0.387	2
GPS2	0.421158	4.96838e-79	1.5236e-74	0.246	0.119	2
POLR2A	0.426288	3.61363e-78	1.10815e-73	0.299	0.159	2
PPP1R10	0.469492	3.88115e-78	1.19019e-73	0.34	0.194	2
SF3B1	0.422826	7.73765e-78	2.37283e-73	0.548	0.389	2
OFD1	0.45031	1.61344e-77	4.94776e-73	0.279	0.144	2
AL627171.2	0.41902	2.12411e-76	6.51379e-72	0.201	0.087	2
MBP	0.489329	5.29085e-76	1.62249e-71	0.366	0.221	2
TC2N	0.455943	6.66375e-76	2.04351e-71	0.232	0.11	2
PLEKHO1	0.448868	9.23336e-76	2.8315e-71	0.239	0.115	2
CIB1	0.457711	2.47211e-75	7.58097e-71	0.536	0.39	2
C17orf49	0.402873	3.32552e-75	1.0198e-70	0.246	0.119	2
SOCS11	0.405234	4.17795e-75	1.28121e-70	0.286	0.148	2
XIST1	0.563382	1.31362e-74	4.02833e-70	0.371	0.218	2
BHLHE40	0.471347	1.8361e-74	5.63059e-70	0.323	0.178	2
NCOR1	0.499154	3.55299e-74	1.08956e-69	0.369	0.228	2
PIK3IP11	0.400004	1.50105e-73	4.60312e-69	0.354	0.198	2
NKTR	0.420184	1.09067e-72	3.34464e-68	0.448	0.293	2
NAA50	0.490765	2.81887e-71	8.64434e-67	0.262	0.14	2
MYLIP	0.448996	7.53114e-70	2.3095e-65	0.242	0.122	2
BOD1L1	0.400571	1.19951e-69	3.67841e-65	0.368	0.221	2
RNF168	0.426491	2.11061e-69	6.4724e-65	0.238	0.12	2
TAF10	0.412954	5.85387e-69	1.79515e-64	0.329	0.196	2
ATF7IP	0.460015	2.06415e-68	6.32991e-64	0.298	0.169	2
SLFN5	0.460279	2.16445e-68	6.63751e-64	0.235	0.118	2
ISG15	0.446793	1.18839e-67	3.6443e-63	0.361	0.221	2
TMF1	0.462447	1.25078e-67	3.83565e-63	0.321	0.188	2
GCC2	0.492809	1.66654e-67	5.11061e-63	0.438	0.293	2
MAFF	0.490598	2.40715e-67	7.38178e-63	0.325	0.186	2
RBL2	0.416195	2.95723e-67	9.06864e-63	0.25	0.131	2
CITED2	0.480315	1.30633e-66	4.00598e-62	0.376	0.232	2
SP100	0.406233	1.75154e-66	5.37126e-62	0.401	0.261	2
SLC38A2	0.454342	2.54888e-65	7.81639e-61	0.558	0.42	2
MIER1	0.446344	1.02137e-64	3.13212e-60	0.305	0.179	2
LDLRAD4	0.571169	1.13059e-63	3.46706e-59	0.218	0.107	2
NASP	0.431422	2.15811e-63	6.61806e-59	0.395	0.258	2
HERPUD2	0.404066	1.94797e-62	5.97363e-58	0.242	0.128	2
OPTN	0.461423	4.23032e-62	1.29727e-57	0.293	0.173	2
SYAP1	0.409049	5.96159e-62	1.82818e-57	0.395	0.262	2
CCDC186	0.416525	7.32199e-62	2.24536e-57	0.262	0.145	2
EIF3G	0.436689	7.80089e-61	2.39222e-56	0.529	0.408	2
PMAIP1	0.424522	1.05051e-60	3.22149e-56	0.265	0.141	2
PAIP2	0.456366	1.27208e-60	3.90095e-56	0.454	0.333	2
ENSA	0.439137	1.71287e-60	5.25269e-56	0.385	0.26	2
TIPARP	0.444085	7.57162e-59	2.32191e-54	0.331	0.202	2
CLDND1	0.516294	1.08542e-58	3.32856e-54	0.276	0.161	2
RAB9A	0.4584	2.09608e-56	6.42784e-52	0.211	0.11	2
SMARCA5	0.403368	2.70051e-56	8.28137e-52	0.335	0.214	2
DRAP1	0.445756	3.8805e-56	1.19e-51	0.47	0.354	2
CCND3	0.423652	2.47151e-54	7.57913e-50	0.287	0.173	2
H2AFV	0.434708	2.87589e-54	8.81922e-50	0.412	0.294	2
GIMAP4	0.418891	4.87445e-54	1.4948e-49	0.22	0.113	2
ARPC5L	0.435868	3.45203e-53	1.0586e-48	0.259	0.152	2
TRDC1	0.659626	1.8978e-52	5.81979e-48	0.219	0.117	2
MAGOH	0.404105	8.40456e-52	2.57734e-47	0.335	0.221	2
APOBEC3C	0.433107	3.20008e-51	9.81336e-47	0.233	0.132	2
ABRACL	0.414283	4.33667e-51	1.32988e-46	0.308	0.196	2
BUB3	0.410108	3.27442e-50	1.00413e-45	0.286	0.179	2
H1FX	0.408916	1.04584e-49	3.20717e-45	0.391	0.265	2
H2AFZ	0.400352	2.47038e-49	7.57567e-45	0.577	0.467	2
TLN1	0.41891	2.75135e-48	8.43728e-44	0.383	0.275	2
MRPS6	0.481709	6.98417e-47	2.14176e-42	0.265	0.165	2
PSME2	0.43088	5.72953e-46	1.75702e-41	0.452	0.348	2
SCAF11	0.405739	8.38514e-43	2.57139e-38	0.432	0.328	2
AREG	0.419916	0.000103521	1	0.337	0.309	2
CFD	4.52114	0	0	0.588	0.161	3
DCN	4.50863	0	0	0.988	0.258	3
LUM	4.46766	0	0	0.947	0.162	3
COL1A1	4.27206	0	0	0.943	0.269	3
COL1A2	4.18461	0	0	0.983	0.28	3
COL3A1	4.0467	0	0	0.923	0.263	3
MGP	3.99069	0	0	0.982	0.357	3
FBLN1	3.97803	0	0	0.961	0.12	3
C7	3.72629	0	0	0.8	0.06	3
SFRP2	3.66873	0	0	0.646	0.038	3
SERPINF1	3.66336	0	0	0.932	0.078	3
COL6A3	3.54021	0	0	0.871	0.054	3
GSN	3.47629	0	0	0.927	0.284	3
COL6A2	3.3552	0	0	0.965	0.238	3
CXCL14	3.19335	0	0	0.349	0.016	3
PCOLCE	3.09448	0	0	0.874	0.118	3
COL6A1	3.08314	0	0	0.926	0.187	3
APOD	3.02593	0	0	0.721	0.063	3
MMP2	2.94867	0	0	0.834	0.056	3
DPT	2.91387	0	0	0.566	0.021	3
SPARC	2.81902	0	0	0.918	0.288	3
FSTL1	2.75575	0	0	0.832	0.173	3
FBN1	2.72873	0	0	0.683	0.06	3
MFAP5	2.7127	0	0	0.469	0.021	3
SRPX	2.70838	0	0	0.762	0.03	3
IGF1	2.58951	0	0	0.644	0.04	3
COL14A1	2.54062	0	0	0.7	0.034	3
TNXB	2.53395	0	0	0.664	0.148	3
MFAP4	2.47849	0	0	0.711	0.039	3
IGFBP61	2.47824	0	0	0.89	0.264	3
C1R1	2.46822	0	0	0.932	0.253	3
CTHRC1	2.44572	0	0	0.55	0.035	3
GPX3	2.42171	0	0	0.594	0.068	3
PLAC9	2.39794	0	0	0.673	0.098	3
IGFBP4	2.39775	0	0	0.898	0.273	3
AEBP1	2.38182	0	0	0.795	0.145	3
SFRP4	2.31758	0	0	0.358	0.013	3
MEG3	2.30617	0	0	0.718	0.1	3
IGFBP5	2.24481	0	0	0.585	0.158	3
CRISPLD2	2.24194	0	0	0.66	0.083	3
CXCL12	2.22863	0	0	0.716	0.081	3
THBS2	2.21973	0	0	0.659	0.035	3
C1S1	2.21809	0	0	0.929	0.251	3
CCDC801	2.21679	0	0	0.961	0.284	3
BGN	2.21327	0	0	0.656	0.083	3
FGF7	2.21148	0	0	0.559	0.066	3
TIMP3	2.19511	0	0	0.754	0.206	3
PI16	2.17805	0	0	0.283	0.013	3
PTGDS	2.1777	0	0	0.497	0.146	3
FN1	2.1686	0	0	0.669	0.118	3
LRP1	2.15398	0	0	0.776	0.13	3
VCAN	2.14855	0	0	0.649	0.075	3
OLFML3	2.1345	0	0	0.69	0.043	3
IGFBP7	2.12593	0	0	0.924	0.237	3
IGF2	2.11943	0	0	0.528	0.039	3
FBLN2	2.09809	0	0	0.597	0.049	3
COL5A2	2.09596	0	0	0.638	0.071	3
SPARCL1	2.08301	0	0	0.906	0.168	3
THBS1	2.08172	0	0	0.577	0.108	3
THY1	2.0791	0	0	0.724	0.11	3
CYR61	2.05247	0	0	0.54	0.126	3
ASPN	2.03872	0	0	0.487	0.028	3
CST31	2.02578	0	0	0.981	0.534	3
PDGFRA	1.97637	0	0	0.609	0.036	3
CLU1	1.96797	0	0	0.756	0.269	3
ISLR	1.93436	0	0	0.578	0.025	3
ELN	1.89248	0	0	0.507	0.044	3
COL5A1	1.85341	0	0	0.546	0.057	3
NUPR1	1.85276	0	0	0.744	0.197	3
CD248	1.82332	0	0	0.501	0.073	3
CYP1B1	1.81149	0	0	0.4	0.031	3
S100A131	1.80187	0	0	0.768	0.211	3
MRC2	1.78737	0	0	0.544	0.04	3
TIMP21	1.77697	0	0	0.801	0.243	3
CD631	1.77678	0	0	0.969	0.596	3
CRABP2	1.7674	0	0	0.421	0.031	3
SFRP1	1.76621	0	0	0.423	0.011	3
EFEMP11	1.75754	0	0	0.749	0.22	3
FBLN5	1.7574	0	0	0.529	0.031	3
CTSK	1.74962	0	0	0.531	0.054	3
GPNMB	1.74009	0	0	0.554	0.089	3
MFGE8	1.73941	0	0	0.567	0.076	3
C31	1.73369	0	0	0.95	0.329	3
RARRES11	1.73176	0	0	0.751	0.246	3
EMILIN1	1.72736	0	0	0.53	0.044	3
PRELP	1.67794	0	0	0.476	0.035	3
SEPP11	1.6753	0	0	0.702	0.226	3
NFIB1	1.6734	0	0	0.739	0.199	3
SPON2	1.66965	0	0	0.547	0.077	3
MGST11	1.66876	0	0	0.662	0.162	3
COL12A1	1.66746	0	0	0.474	0.023	3
MXRA8	1.66086	0	0	0.522	0.036	3
LGALS11	1.63132	0	0	0.971	0.533	3
NBL1	1.61661	0	0	0.649	0.162	3
PODN	1.59256	0	0	0.522	0.073	3
HES1	1.58504	0	0	0.357	0.056	3
ABCA8	1.58255	0	0	0.47	0.074	3
SERPINE2	1.58077	0	0	0.411	0.055	3
PLAT	1.57909	0	0	0.454	0.121	3
SERPINH1	1.56418	0	0	0.621	0.139	3
LTBP4	1.55367	0	0	0.526	0.131	3
PPIC1	1.54828	0	0	0.613	0.147	3
TNFAIP6	1.53678	0	0	0.229	0.022	3
PRSS231	1.52976	0	0	0.596	0.168	3
ABI3BP	1.52856	0	0	0.479	0.061	3
CALD11	1.52155	0	0	0.901	0.295	3
CFH1	1.5144	0	0	0.687	0.19	3
MT2A1	1.51364	0	0	0.905	0.503	3
LAPTM4A1	1.50304	0	0	0.879	0.466	3
NNMT1	1.49528	0	0	0.747	0.274	3
RCN3	1.48845	0	0	0.472	0.027	3
CYBRD11	1.48508	0	0	0.694	0.191	3
HSPB6	1.48498	0	0	0.492	0.035	3
SELM	1.48456	0	0	0.676	0.201	3
WISP2	1.47936	0	0	0.271	0.012	3
CTGF	1.47835	0	0	0.402	0.084	3
GEM	1.47558	0	0	0.349	0.06	3
CLEC11A	1.47111	0	0	0.508	0.09	3
PDGFRL	1.46975	0	0	0.447	0.046	3
PLPP1	1.46957	0	0	0.552	0.091	3
PRRX1	1.46369	0	0	0.464	0.029	3
MXRA5	1.46101	0	0	0.45	0.046	3
OAF	1.45693	0	0	0.494	0.043	3
TSHZ2	1.45004	0	0	0.637	0.147	3
LGALS3BP1	1.4425	0	0	0.757	0.26	3
CILP	1.44248	0	0	0.334	0.011	3
PTN	1.43682	0	0	0.253	0.021	3
MMP23B	1.43237	0	0	0.515	0.106	3
SERPING11	1.4308	0	0	0.899	0.294	3
TFPI	1.41297	0	0	0.513	0.058	3
PMP22	1.4023	0	0	0.6	0.13	3
CPXM1	1.3824	0	0	0.477	0.069	3
SPON1	1.37467	0	0	0.438	0.051	3
2024-09-11	1.37404	0	0	0.422	0.05	3
ADAMTS1	1.37296	0	0	0.406	0.107	3
PLPP3	1.37096	0	0	0.42	0.042	3
AKAP12	1.36573	0	0	0.565	0.075	3
PDGFRB	1.35716	0	0	0.468	0.041	3
MMP14	1.35106	0	0	0.474	0.083	3
LHFP	1.33317	0	0	0.456	0.074	3
TAGLN1	1.33084	0	0	0.689	0.202	3
DHRS3	1.32418	0	0	0.458	0.095	3
CALU	1.322	0	0	0.566	0.163	3
PSAP	1.31844	0	0	0.901	0.486	3
CLDN11	1.31777	0	0	0.353	0.031	3
SOD3	1.31511	0	0	0.475	0.074	3
MATN2	1.30269	0	0	0.341	0.042	3
HSPG2	1.29954	0	0	0.521	0.104	3
ECM1	1.29882	0	0	0.336	0.021	3
PTPRS	1.29506	0	0	0.389	0.071	3
CTSL	1.29093	0	0	0.534	0.167	3
SDC2	1.28971	0	0	0.439	0.077	3
IFITM31	1.28451	0	0	0.961	0.436	3
FXYD1	1.27906	0	0	0.516	0.135	3
ABCA6	1.27653	0	0	0.361	0.018	3
LAMC1	1.27459	0	0	0.471	0.083	3
HTRA3	1.27417	0	0	0.255	0.007	3
RRBP1	1.25413	0	0	0.609	0.215	3
SERPINE1	1.24623	0	0	0.237	0.037	3
CNN31	1.23835	0	0	0.668	0.196	3
BOC	1.23319	0	0	0.413	0.049	3
AXL	1.22376	0	0	0.447	0.086	3
HTRA11	1.2181	0	0	0.49	0.149	3
FGFR1	1.21399	0	0	0.47	0.082	3
EFEMP2	1.21304	0	0	0.474	0.09	3
CHRDL1	1.21124	0	0	0.347	0.034	3
PLTP	1.20713	0	0	0.446	0.076	3
COL16A1	1.20278	0	0	0.332	0.015	3
RARRES21	1.19173	0	0	0.826	0.271	3
FAP	1.18863	0	0	0.297	0.012	3
WBP51	1.1683	0	0	0.612	0.213	3
TUBB1	1.16058	0	0	0.721	0.343	3
MDK1	1.15758	0	0	0.461	0.098	3
DPYSL3	1.15519	0	0	0.428	0.081	3
SGCE	1.15058	0	0	0.402	0.053	3
CERCAM	1.14821	0	0	0.362	0.028	3
ALDH1A1	1.14351	0	0	0.368	0.061	3
RBP1	1.13201	0	0	0.361	0.047	3
PBX11	1.12695	0	0	0.511	0.152	3
PAM	1.1219	0	0	0.401	0.07	3
RHOBTB3	1.11812	0	0	0.379	0.038	3
BICC1	1.1129	0	0	0.438	0.079	3
CADM3	1.11203	0	0	0.234	0.029	3
MAP1B	1.10869	0	0	0.466	0.112	3
LTBP3	1.10861	0	0	0.428	0.107	3
SCARA5	1.10841	0	0	0.249	0.005	3
SCRG1	1.10792	0	0	0.266	0.013	3
1971-09-01	1.1075	0	0	0.618	0.214	3
FHL1	1.10647	0	0	0.416	0.116	3
HAS2	1.10189	0	0	0.212	0.009	3
EMP11	1.09797	0	0	0.627	0.215	3
ITGB1	1.09653	0	0	0.784	0.405	3
NR2F11	1.09362	0	0	0.427	0.117	3
GAS11	1.09252	0	0	0.605	0.205	3
SSPN	1.08805	0	0	0.37	0.051	3
LIMA11	1.08046	0	0	0.547	0.179	3
PDLIM2	1.07984	0	0	0.499	0.16	3
LOX	1.07644	0	0	0.393	0.077	3
LTBP2	1.06473	0	0	0.302	0.023	3
QSOX11	1.06334	0	0	0.435	0.118	3
METTL7A1	1.05626	0	0	0.498	0.164	3
LAMB2	1.05042	0	0	0.343	0.079	3
SVEP1	1.04721	0	0	0.325	0.055	3
EPHX11	1.04671	0	0	0.44	0.128	3
NID1	1.04427	0	0	0.311	0.018	3
PCSK5	1.04368	0	0	0.236	0.038	3
CD34	1.04173	0	0	0.356	0.059	3
OGN1	1.03601	0	0	0.676	0.224	3
ANGPTL1	1.03463	0	0	0.311	0.042	3
C16orf89	1.03287	0	0	0.276	0.006	3
COX7A1	1.02726	0	0	0.471	0.095	3
CDKN1C	1.02513	0	0	0.401	0.094	3
APP	1.02462	0	0	0.589	0.206	3
COLEC12	1.02179	0	0	0.329	0.055	3
SNAI2	1.02165	0	0	0.273	0.022	3
CTSF	1.02157	0	0	0.329	0.06	3
VKORC1	1.01641	0	0	0.573	0.218	3
FKBP10	1.01446	0	0	0.403	0.065	3
VIMP1	1.01367	0	0	0.463	0.139	3
NEGR1	1.0003	0	0	0.277	0.009	3
LTBP1	0.996786	0	0	0.269	0.018	3
F10	0.988089	0	0	0.244	0.008	3
PLXDC2	0.975875	0	0	0.432	0.123	3
PAMR1	0.971332	0	0	0.248	0.016	3
NOVA1	0.959435	0	0	0.237	0.019	3
CDH11	0.955709	0	0	0.327	0.052	3
NEXN	0.95057	0	0	0.34	0.052	3
F3	0.950029	0	0	0.319	0.058	3
ABCA9	0.948084	0	0	0.248	0.007	3
NFIX	0.929503	0	0	0.378	0.08	3
CPQ	0.926837	0	0	0.354	0.083	3
FAM198B	0.924825	0	0	0.299	0.044	3
COL4A2	0.920949	0	0	0.328	0.052	3
PLAGL1	0.919567	0	0	0.34	0.067	3
RUNX1T1	0.915633	0	0	0.297	0.053	3
PALLD	0.912754	0	0	0.317	0.054	3
PCDH18	0.912423	0	0	0.268	0.013	3
RCN1	0.910184	0	0	0.432	0.118	3
TCF4	0.906729	0	0	0.596	0.203	3
ANK2	0.905513	0	0	0.266	0.014	3
ECM2	0.905152	0	0	0.303	0.048	3
SH3D19	0.895778	0	0	0.332	0.055	3
EPB41L2	0.894057	0	0	0.368	0.066	3
FIBIN	0.893327	0	0	0.244	0.008	3
SVIL	0.892488	0	0	0.305	0.042	3
TWIST2	0.88626	0	0	0.266	0.033	3
TIMP11	0.884683	0	0	0.979	0.56	3
RSPO3	0.884115	0	0	0.217	0.02	3
ANGPTL2	0.883372	0	0	0.314	0.064	3
COL4A1	0.872428	0	0	0.328	0.05	3
OMD	0.872239	0	0	0.241	0.028	3
RP11-14N7.2	0.869826	0	0	0.3	0.045	3
INAFM1	0.865215	0	0	0.338	0.06	3
OLFML2B	0.859935	0	0	0.256	0.02	3
DCLK1	0.858048	0	0	0.262	0.024	3
DDR2	0.855519	0	0	0.342	0.078	3
LAMA2	0.847596	0	0	0.223	0.006	3
P4HA2	0.844889	0	0	0.299	0.049	3
SPOCK1	0.838519	0	0	0.244	0.009	3
PHLDB1	0.825242	0	0	0.288	0.045	3
LOXL1	0.823103	0	0	0.272	0.033	3
ITGAV	0.821917	0	0	0.356	0.084	3
MIR99AHG	0.820323	0	0	0.243	0.024	3
EBF1	0.815145	0	0	0.301	0.055	3
SLIT2	0.810532	0	0	0.247	0.027	3
RBMS3	0.809333	0	0	0.322	0.066	3
MFAP2	0.80918	0	0	0.289	0.055	3
OLFML1	0.79711	0	0	0.257	0.027	3
FRMD6	0.795372	0	0	0.243	0.032	3
FKBP7	0.794123	0	0	0.296	0.04	3
IL11RA	0.792109	0	0	0.238	0.025	3
NAV1	0.789025	0	0	0.264	0.029	3
C1orf21	0.788816	0	0	0.318	0.059	3
NGFR	0.784582	0	0	0.217	0.011	3
PXDN	0.784347	0	0	0.277	0.039	3
GPX8	0.782879	0	0	0.324	0.068	3
ENG	0.779775	0	0	0.332	0.066	3
GAS7	0.772637	0	0	0.26	0.035	3
ADAM33	0.75476	0	0	0.21	0.019	3
ADAMTS2	0.751473	0	0	0.233	0.025	3
EBF2	0.748284	0	0	0.207	0.009	3
PLXDC1	0.731261	0	0	0.201	0.021	3
CLMP	0.718966	0	0	0.227	0.021	3
P3H3	0.718103	0	0	0.212	0.015	3
GGT5	0.703371	0	0	0.211	0.027	3
FXYD6	0.689395	0	0	0.213	0.017	3
ADGRA2	0.677076	0	0	0.206	0.012	3
CHL1	0.674194	0	0	0.205	0.024	3
HIC1	0.646335	0	0	0.209	0.028	3
GLT8D2	0.632257	0	0	0.226	0.031	3
MYL91	0.460755	0	0	0.622	0.214	3
C11orf96	1.70575	7.97734e-307	2.44633e-302	0.332	0.073	3
ZCCHC24	0.690096	1.22143e-305	3.74564e-301	0.269	0.049	3
EGR11	1.33705	1.34098e-304	4.11226e-300	0.749	0.363	3
PRKCDBP1	1.018	2.93926e-304	9.01352e-300	0.534	0.185	3
KANK2	0.685072	5.60758e-303	1.71962e-298	0.264	0.048	3
FKBP9	0.815604	1.16178e-301	3.5627e-297	0.291	0.059	3
HSPB11	0.945442	1.22528e-301	3.75746e-297	0.844	0.433	3
NFIA1	1.01604	3.3887e-299	1.03918e-294	0.541	0.194	3
PPIB1	1.17326	4.68833e-299	1.43772e-294	0.843	0.547	3
TCEB21	1.05443	1.39875e-295	4.2894e-291	0.7	0.284	3
ADH1B1	1.45346	5.51177e-295	1.69024e-290	0.393	0.107	3
KDELR2	1.16108	4.26125e-293	1.30676e-288	0.6	0.263	3
SLIT3	1.02637	5.62316e-292	1.7244e-287	0.377	0.103	3
MPZL1	0.843515	2.65927e-291	8.15491e-287	0.37	0.097	3
S100A4	1.12864	2.54311e-290	7.7987e-286	0.885	0.6	3
CD991	1.10343	3.91817e-290	1.20155e-285	0.817	0.492	3
TPM22	0.848593	5.57018e-290	1.70815e-285	0.605	0.229	3
PLD3	0.960815	8.20457e-289	2.51601e-284	0.454	0.146	3
ITGB5	0.688782	3.43013e-286	1.05188e-281	0.26	0.049	3
STEAP11	0.848347	4.38158e-283	1.34365e-278	0.32	0.075	3
FERMT2	0.738693	4.97203e-282	1.52472e-277	0.318	0.074	3
MEDAG1	1.06451	1.19694e-280	3.67052e-276	0.352	0.093	3
FAM114A11	0.821856	2.87376e-280	8.81266e-276	0.341	0.086	3
SMOC2	0.9978	2.70832e-279	8.30533e-275	0.357	0.095	3
GAS6	1.06813	8.53187e-278	2.61638e-273	0.455	0.151	3
GNB2L11	0.916139	1.10472e-277	3.38772e-273	0.795	0.321	3
CD302	0.655479	7.35133e-277	2.25436e-272	0.317	0.072	3
NGFRAP11	0.993954	8.29452e-277	2.5436e-272	0.568	0.215	3
MARCKS	1.05942	1.3872e-276	4.25398e-272	0.595	0.237	3
SPRY1	0.9365	3.39563e-274	1.04131e-269	0.537	0.198	3
NT5E	0.587823	1.07709e-272	3.303e-268	0.21	0.033	3
PTK7	0.618159	4.6253e-271	1.4184e-266	0.206	0.032	3
KDELC2	0.611497	2.56527e-269	7.86666e-265	0.209	0.034	3
ANXA21	0.864871	1.18798e-266	3.64306e-262	0.893	0.488	3
MMP19	0.819309	2.0228e-266	6.20312e-262	0.265	0.054	3
TMEM45A	0.851574	2.56369e-266	7.86182e-262	0.308	0.075	3
TCEAL41	1.1638	5.91262e-266	1.81316e-261	0.573	0.239	3
COPZ2	0.613077	6.19514e-263	1.8998e-258	0.238	0.045	3
NFIC	0.886755	4.03987e-259	1.23887e-254	0.495	0.182	3
FKBP14	0.606801	7.18262e-258	2.20262e-253	0.217	0.038	3
SCARB2	0.751818	3.20451e-257	9.82695e-253	0.378	0.109	3
MORF4L21	0.989004	9.42345e-257	2.8898e-252	0.631	0.3	3
ANGPTL4	0.693465	1.2769e-253	3.91573e-249	0.235	0.044	3
ITIH5	0.780485	2.02859e-252	6.22088e-248	0.241	0.048	3
MEIS1	0.629677	1.88742e-251	5.78795e-247	0.224	0.042	3
KCNQ1OT1	1.01944	2.64508e-250	8.1114e-246	0.434	0.145	3
PTGFRN	0.747564	3.57927e-249	1.09762e-244	0.264	0.058	3
TSPAN41	0.857844	6.59042e-249	2.02102e-244	0.446	0.152	3
NDN	0.748088	8.23672e-249	2.52587e-244	0.326	0.086	3
FMOD	0.732579	7.77739e-248	2.38501e-243	0.293	0.071	3
NOTCH2	0.748382	8.67141e-248	2.65917e-243	0.319	0.083	3
OSMR	0.70892	3.24526e-247	9.95191e-243	0.245	0.05	3
DPYSL21	0.913327	5.9789e-247	1.83349e-242	0.487	0.181	3
PTRF1	0.816471	1.16036e-246	3.55836e-242	0.582	0.231	3
VAT1	0.779048	8.27083e-246	2.53633e-241	0.316	0.082	3
PTGIS1	0.89849	4.93924e-245	1.51467e-240	0.513	0.182	3
CALHM2	0.603596	4.38214e-243	1.34383e-238	0.25	0.053	3
PTPRG	0.556266	7.6074e-240	2.33288e-235	0.214	0.039	3
GOLIM4	0.819083	1.63166e-238	5.00364e-234	0.379	0.115	3
MAP7D3	0.722904	1.78869e-238	5.4852e-234	0.282	0.068	3
HNMT	0.646677	5.27994e-238	1.61915e-233	0.3	0.075	3
FSTL3	0.719589	7.34378e-238	2.25204e-233	0.242	0.05	3
PDLIM4	0.738679	1.70808e-237	5.23801e-233	0.302	0.077	3
PLSCR4	0.703422	4.58015e-235	1.40455e-230	0.277	0.066	3
ZFHX4	0.658479	5.99475e-235	1.83835e-230	0.239	0.05	3
GNG111	0.686332	1.6144e-234	4.95073e-230	0.547	0.208	3
CHPF1	0.830544	7.20175e-233	2.20849e-228	0.348	0.103	3
PDLIM7	0.641218	3.40551e-232	1.04433e-227	0.308	0.079	3
ACTA2	0.885666	1.31698e-230	4.03867e-226	0.386	0.122	3
LINC006571	0.84175	1.41558e-228	4.34103e-224	0.387	0.126	3
RP11-553L6.5	0.590883	2.21782e-227	6.80118e-223	0.202	0.037	3
VIM	0.712491	9.71348e-227	2.97874e-222	0.976	0.827	3
CKAP4	0.811468	3.13007e-225	9.59866e-221	0.383	0.125	3
PRDX4	0.825169	1.50273e-224	4.60826e-220	0.474	0.181	3
2024-09-21	0.777311	1.29928e-222	3.98439e-218	0.39	0.129	3
CEBPD	1.3749	1.49898e-220	4.59676e-216	0.601	0.275	3
ATPIF11	0.836833	6.98775e-220	2.14286e-215	0.48	0.183	3
DST1	0.839561	1.17997e-219	3.61849e-215	0.436	0.155	3
MT1E1	0.538632	5.54284e-219	1.69977e-214	0.698	0.298	3
ADD3	0.840927	1.79354e-218	5.50007e-214	0.541	0.236	3
C19orf60	0.727148	1.44789e-217	4.4401e-213	0.345	0.105	3
SHFM11	0.823524	4.02186e-215	1.23334e-210	0.563	0.236	3
TNFRSF1A1	0.767528	5.34672e-213	1.63962e-208	0.461	0.175	3
FAM46A	0.749549	1.18304e-212	3.6279e-208	0.226	0.049	3
FAM127A	0.691725	1.22259e-212	3.74921e-208	0.342	0.105	3
SERF21	0.787092	4.76257e-211	1.46049e-206	0.949	0.821	3
CREB5	0.726388	7.65242e-210	2.34669e-205	0.244	0.057	3
IL6ST1	0.847564	1.23003e-209	3.772e-205	0.638	0.319	3
FCGRT	0.80495	1.51456e-208	4.64455e-204	0.571	0.258	3
REXO21	0.774182	2.81261e-208	8.62514e-204	0.482	0.197	3
LAMB1	0.759264	1.62028e-207	4.96876e-203	0.294	0.082	3
IGFBP3	0.914154	1.86903e-207	5.73157e-203	0.214	0.045	3
S100A111	0.697096	4.2892e-207	1.31533e-202	0.895	0.589	3
SEP151	0.794049	2.88445e-206	8.84546e-202	0.471	0.183	3
SCPEP1	0.700569	3.4233e-206	1.04979e-201	0.304	0.087	3
ID3	1.00771	2.20229e-205	6.75355e-201	0.468	0.185	3
EID1	0.880406	1.01032e-204	3.09824e-200	0.738	0.459	3
MEIS21	0.735978	7.71533e-204	2.36598e-199	0.322	0.097	3
DDAH2	0.785705	1.17514e-203	3.60369e-199	0.45	0.176	3
RBFOX2	0.663775	2.38406e-203	7.31097e-199	0.274	0.073	3
COL8A11	0.916049	4.05113e-203	1.24232e-198	0.382	0.132	3
PLEKHH2	0.703436	9.83304e-203	3.0154e-198	0.249	0.062	3
LXN1	0.92909	1.0128e-202	3.10586e-198	0.342	0.112	3
ASPH	0.724495	3.04467e-202	9.33677e-198	0.374	0.127	3
SPG20	0.63606	8.0395e-202	2.46539e-197	0.242	0.058	3
DSTN1	0.555493	1.04783e-198	3.21328e-194	0.761	0.402	3
MT1X1	1.38225	1.21621e-196	3.72962e-192	0.576	0.278	3
ALDOA1	0.731914	1.52259e-196	4.66917e-192	0.641	0.294	3
NR2F2	0.567277	1.64028e-196	5.03007e-192	0.271	0.07	3
ANXA5	0.822119	5.64588e-196	1.73136e-191	0.667	0.363	3
LAMA41	0.791313	1.79521e-193	5.50518e-189	0.443	0.17	3
ITM2B	0.847658	3.12504e-193	9.58324e-189	0.96	0.793	3
ZNF503	0.632415	9.22016e-192	2.82745e-187	0.241	0.06	3
ADAMTS4	1.2068	1.41091e-191	4.32671e-187	0.228	0.053	3
INMT1	0.718552	1.24024e-190	3.80332e-186	0.315	0.096	3
ATP5I1	0.60663	2.64478e-190	8.11049e-186	0.671	0.285	3
SLC44A1	0.664391	8.36654e-190	2.56568e-185	0.346	0.115	3
PTMS1	0.703749	2.61662e-189	8.02412e-185	0.632	0.306	3
PLA2G2A1	0.753048	1.53951e-187	4.72107e-183	0.665	0.29	3
LEPROT1	0.724712	1.68157e-187	5.15669e-183	0.492	0.213	3
MT1M1	1.21975	3.0431e-187	9.33197e-183	0.473	0.193	3
SPATS2L1	0.791575	3.51628e-187	1.0783e-182	0.478	0.202	3
PLEKHA5	0.516837	5.13167e-187	1.57368e-182	0.225	0.053	3
CPE1	0.84259	9.41277e-186	2.88652e-181	0.469	0.189	3
COL18A11	0.803677	1.63461e-185	5.01269e-181	0.421	0.164	3
LGALS31	0.695712	1.6677e-183	5.11416e-179	0.66	0.344	3
C6orf48	0.641652	7.40778e-183	2.27167e-178	0.334	0.109	3
ANG	0.584841	1.85677e-182	5.69397e-178	0.241	0.062	3
NRP1	0.543137	1.40975e-181	4.32315e-177	0.207	0.046	3
DLC1	0.515445	9.91596e-180	3.04083e-175	0.218	0.051	3
ATP5E1	0.563659	1.1149e-178	3.41896e-174	0.723	0.313	3
LY6E1	0.744476	5.48374e-178	1.68164e-173	0.735	0.43	3
STEAP2	0.603729	6.32573e-178	1.93985e-173	0.242	0.063	3
IL1R11	0.746555	1.98848e-177	6.09787e-173	0.436	0.175	3
EMP2	0.692456	4.78527e-177	1.46745e-172	0.288	0.087	3
RTN41	0.725475	1.66072e-176	5.09276e-172	0.748	0.443	3
MAGED1	0.67667	2.4518e-176	7.51868e-172	0.288	0.089	3
MAGED2	0.764535	5.687e-176	1.74398e-171	0.417	0.172	3
FILIP1L	0.738263	6.33992e-176	1.9442e-171	0.324	0.105	3
BMP1	0.58663	5.1045e-175	1.56535e-170	0.228	0.058	3
SGCB	0.549637	1.08509e-174	3.32754e-170	0.239	0.063	3
TUBB6	0.61582	1.47826e-174	4.53323e-170	0.313	0.1	3
CTTN1	0.684564	2.08784e-173	6.40256e-169	0.415	0.162	3
PDK4	0.669326	3.53249e-173	1.08327e-168	0.253	0.069	3
CYB5R3	0.686273	9.62602e-173	2.95192e-168	0.447	0.187	3
BNC21	0.664324	1.41991e-172	4.35431e-168	0.295	0.093	3
SEPW11	0.564567	5.83611e-172	1.7897e-167	0.503	0.212	3
NPC2	0.683964	2.50392e-171	7.67851e-167	0.776	0.462	3
SPSB1	0.855469	3.48796e-171	1.06962e-166	0.212	0.052	3
ENAH	0.523422	3.85296e-171	1.18155e-166	0.217	0.053	3
GPRC5A1	0.89715	8.75561e-171	2.68499e-166	0.356	0.126	3
CFI1	0.729228	4.02897e-170	1.23552e-165	0.446	0.18	3
ARF4	0.764717	7.3713e-170	2.26048e-165	0.612	0.344	3
LAMP2	0.659192	2.24466e-169	6.88348e-165	0.41	0.164	3
UCHL1	0.548583	1.5731e-168	4.82408e-164	0.21	0.051	3
SRGAP1	0.474622	5.77953e-167	1.77235e-162	0.21	0.051	3
CHID1	0.619349	7.79401e-167	2.39011e-162	0.326	0.113	3
C14orf21	0.589534	2.73453e-166	8.38571e-162	0.625	0.276	3
DAB21	0.658101	6.97081e-166	2.13767e-161	0.395	0.152	3
ATP5J1	0.61402	1.50344e-165	4.61046e-161	0.555	0.244	3
WT11	0.714027	2.66618e-165	8.17611e-161	0.286	0.091	3
PCYOX1	0.669387	8.18906e-165	2.51126e-160	0.305	0.102	3
THBS3	0.594386	9.76745e-164	2.99529e-159	0.203	0.05	3
TCEAL81	0.712811	1.43077e-163	4.38759e-159	0.402	0.163	3
ALDH1A31	0.663894	1.93462e-161	5.9327e-157	0.349	0.124	3
GFPT21	0.7183	5.63097e-161	1.72679e-156	0.309	0.104	3
KDELR3	0.576742	6.40009e-161	1.96265e-156	0.231	0.064	3
RABAC1	0.725428	7.54979e-161	2.31522e-156	0.713	0.45	3
ATP5J21	0.603426	1.15649e-160	3.54649e-156	0.556	0.247	3
UGDH1	0.684144	1.41172e-160	4.32919e-156	0.298	0.098	3
HSP90B1	0.867686	3.43707e-160	1.05401e-155	0.794	0.55	3
TPBG1	0.633795	4.24551e-160	1.30193e-155	0.291	0.094	3
CRTAP	0.637133	6.93824e-160	2.12768e-155	0.394	0.158	3
ESD	0.711613	8.09876e-160	2.48357e-155	0.496	0.236	3
PLOD21	0.701971	5.22222e-159	1.60145e-154	0.273	0.086	3
IGFBP21	1.29523	7.60015e-159	2.33066e-154	0.394	0.165	3
PHPT11	0.680553	1.15327e-158	3.53663e-154	0.623	0.343	3
C5orf15	0.638079	1.2504e-158	3.83448e-154	0.302	0.102	3
PARVA1	0.533129	1.3092e-158	4.0148e-154	0.277	0.086	3
CD591	0.520591	5.60267e-157	1.71812e-152	0.638	0.331	3
P4HB1	0.842792	1.3065e-154	4.00651e-150	0.587	0.336	3
NENF1	0.656941	8.46001e-154	2.59435e-149	0.597	0.316	3
SEC621	0.679556	1.31707e-152	4.03894e-148	0.754	0.492	3
ANTXR1	0.536773	2.72859e-152	8.36751e-148	0.213	0.057	3
EHD2	0.581634	2.80953e-151	8.61571e-147	0.288	0.095	3
APOE	1.44021	6.81468e-151	2.08979e-146	0.287	0.096	3
MESDC21	0.664327	5.53524e-150	1.69744e-145	0.292	0.1	3
SEC24D	0.577415	5.96696e-150	1.82983e-145	0.234	0.068	3
NR4A1	1.25226	8.91236e-150	2.73306e-145	0.63	0.396	3
HDLBP1	0.683529	9.5172e-149	2.91855e-144	0.427	0.194	3
NDRG2	0.53972	2.31955e-148	7.11313e-144	0.201	0.052	3
OSR11	0.703777	3.19724e-147	9.80465e-143	0.243	0.073	3
SPTBN1	0.686173	3.19315e-146	9.79213e-142	0.478	0.227	3
MARVELD1	0.523378	6.63852e-146	2.03577e-141	0.202	0.054	3
ATP5G31	0.605623	1.10828e-145	3.39866e-141	0.454	0.197	3
GNG121	0.572723	2.87236e-145	8.80838e-141	0.31	0.111	3
PDPN1	0.709196	4.2015e-145	1.28843e-140	0.359	0.142	3
FAM3C1	0.672988	1.08619e-142	3.33092e-138	0.44	0.203	3
SEC31A	0.632911	1.74144e-142	5.3403e-138	0.41	0.181	3
MYEOV21	0.66709	2.04674e-142	6.27653e-138	0.448	0.202	3
SELK1	0.742711	5.03475e-142	1.54396e-137	0.439	0.194	3
PDLIM31	1.01911	5.61334e-142	1.72139e-137	0.308	0.115	3
HEXB	0.604911	2.87701e-141	8.82265e-137	0.33	0.126	3
LMCD1	0.564788	3.31692e-141	1.01717e-136	0.214	0.058	3
USP53	0.651295	3.83356e-141	1.1756e-136	0.262	0.086	3
ARL1	0.601135	1.06089e-140	3.25333e-136	0.353	0.142	3
PDIA41	0.678526	5.14233e-140	1.57695e-135	0.413	0.186	3
PROS1	0.603959	9.75807e-140	2.99241e-135	0.273	0.093	3
FKBP21	0.599351	2.08159e-139	6.38341e-135	0.532	0.253	3
ATP5G11	0.65514	5.13831e-139	1.57571e-134	0.436	0.194	3
TMED21	0.68477	7.18975e-139	2.20481e-134	0.592	0.336	3
ZC3H11A	0.542154	8.06259e-139	2.47247e-134	0.237	0.073	3
ARHGAP21	0.574868	1.19049e-138	3.65076e-134	0.226	0.068	3
MYH10	0.532819	1.90731e-138	5.84897e-134	0.208	0.058	3
ID41	0.911052	3.26787e-138	1.00212e-133	0.408	0.174	3
GLT8D1	0.474157	5.91846e-138	1.81496e-133	0.216	0.062	3
TCEB11	0.889244	1.51961e-136	4.66003e-132	0.399	0.174	3
SAR1A	0.66327	3.06565e-135	9.40114e-131	0.471	0.235	3
MINOS11	0.612056	2.76842e-134	8.48965e-130	0.451	0.204	3
RAB34	0.581172	1.98706e-133	6.0935e-129	0.307	0.116	3
MXRA7	0.566492	2.8194e-133	8.64598e-129	0.251	0.082	3
MT1A	1.90487	7.39304e-133	2.26715e-128	0.285	0.105	3
TPPP31	0.73653	7.4363e-132	2.28041e-127	0.264	0.089	3
GLG1	0.631416	1.10755e-131	3.3964e-127	0.408	0.187	3
GSTM31	0.5946	1.61246e-131	4.94477e-127	0.392	0.169	3
OSTC1	0.679409	1.1747e-129	3.60234e-125	0.582	0.342	3
FAM96B1	0.578096	5.58726e-129	1.71339e-124	0.33	0.132	3
ZFP36L1	0.734422	2.15974e-128	6.62305e-124	0.853	0.614	3
TMEM176B1	0.638772	2.50569e-128	7.68394e-124	0.386	0.168	3
CTD-3252C9.4	0.701276	7.92701e-128	2.4309e-123	0.204	0.06	3
VGLL31	0.651	7.64711e-127	2.34506e-122	0.274	0.1	3
HCFC1R11	0.692875	2.58444e-126	7.92545e-122	0.481	0.237	3
ATP5L1	0.454	5.37255e-126	1.64755e-121	0.622	0.29	3
MYDGF1	0.662076	8.23156e-126	2.52429e-121	0.513	0.283	3
AP3S1	0.610716	9.54149e-126	2.92599e-121	0.445	0.22	3
S100A161	0.534393	1.32964e-124	4.07748e-120	0.394	0.17	3
MAN1A1	0.565463	2.13663e-124	6.5522e-120	0.289	0.109	3
YIF1A	0.620509	3.29502e-124	1.01045e-119	0.36	0.159	3
AHNAK	0.647404	4.01431e-124	1.23103e-119	0.698	0.44	3
SEC23A	0.540351	2.07284e-122	6.35658e-118	0.303	0.118	3
VAMP5	0.546508	2.39311e-122	7.3387e-118	0.453	0.221	3
RND31	0.667275	3.2639e-122	1.00091e-117	0.252	0.087	3
PIGT	0.540432	3.54421e-122	1.08687e-117	0.337	0.14	3
ATP5D1	0.509769	1.67248e-121	5.12882e-117	0.499	0.237	3
FKBP1A1	0.510187	3.29663e-121	1.01094e-116	0.657	0.399	3
TMEM591	0.602555	3.89827e-121	1.19544e-116	0.757	0.531	3
CD811	0.737142	1.10578e-120	3.39099e-116	0.708	0.481	3
C19orf701	0.566703	1.40248e-120	4.30085e-116	0.38	0.167	3
OAT	0.581637	1.67163e-119	5.12621e-115	0.412	0.195	3
TMED3	0.534453	3.77991e-119	1.15915e-114	0.315	0.128	3
TMEM2581	0.613953	1.16213e-118	3.56378e-114	0.705	0.466	3
RERG	0.579408	2.08771e-118	6.40217e-114	0.209	0.066	3
TMEM176A1	0.691154	4.47235e-118	1.37149e-113	0.321	0.133	3
ILK	0.515071	1.16765e-117	3.5807e-113	0.321	0.132	3
MYC	1.34279	1.77994e-117	5.45836e-113	0.402	0.2	3
CRYAB1	0.491175	2.18988e-117	6.71549e-113	0.412	0.181	3
RBMS1	0.586933	7.94211e-116	2.43553e-111	0.466	0.241	3
CBX6	0.544209	1.02971e-115	3.1577e-111	0.332	0.141	3
WWTR1	0.421623	1.7493e-115	5.3644e-111	0.202	0.062	3
TGFBR3	0.500206	2.4508e-115	7.51561e-111	0.201	0.061	3
NUCB1	0.607441	4.66929e-115	1.43188e-110	0.414	0.204	3
USMG51	0.458835	2.18021e-114	6.68583e-110	0.525	0.253	3
SLC39A7	0.457067	2.40514e-114	7.37562e-110	0.222	0.074	3
TTC3	0.593863	7.37287e-114	2.26096e-109	0.546	0.315	3
GOLGA2	0.503757	2.7604e-113	8.46503e-109	0.265	0.099	3
MGST31	0.529164	3.88441e-113	1.19119e-108	0.609	0.363	3
ARL6IP5	0.658799	4.61298e-113	1.41462e-108	0.661	0.433	3
ABL2	0.53695	7.08293e-111	2.17205e-106	0.267	0.1	3
BSG1	0.58042	1.77194e-109	5.43382e-105	0.628	0.38	3
GLUL	0.837676	4.83263e-109	1.48198e-104	0.466	0.242	3
CD1511	0.539898	1.81256e-108	5.55839e-104	0.498	0.261	3
TACC1	0.669048	2.42008e-107	7.4214e-103	0.417	0.207	3
PRCP	0.477388	2.9818e-107	9.14398e-103	0.318	0.135	3
PDIA31	0.626616	4.00912e-107	1.22944e-102	0.68	0.466	3
LPP	0.445553	6.15547e-107	1.88764e-102	0.431	0.212	3
FNDC3B	0.485782	2.28236e-106	6.99908e-102	0.273	0.107	3
TNFAIP2	0.516412	3.12576e-106	9.58544e-102	0.267	0.102	3
ERRFI11	0.726979	4.98035e-106	1.52727e-101	0.302	0.124	3
H2AFJ	0.526943	7.64456e-106	2.34428e-101	0.428	0.219	3
TRIOBP	0.483959	2.11712e-105	6.49236e-101	0.264	0.102	3
VMP1	0.653174	1.48595e-104	4.55683e-100	0.608	0.377	3
GLTSCR21	0.494705	3.07021e-104	9.41509e-100	0.422	0.202	3
SULF2	0.489054	1.72918e-103	5.30272e-99	0.267	0.105	3
MUM1	0.479245	2.89148e-103	8.86702e-99	0.205	0.069	3
SNX31	0.502644	3.08778e-103	9.46899e-99	0.649	0.413	3
RAB1A	0.523355	3.45456e-103	1.05938e-98	0.465	0.251	3
MORF4L1	0.532359	1.66502e-102	5.10596e-98	0.76	0.559	3
ATP5B1	0.497272	8.01624e-102	2.45826e-97	0.392	0.185	3
LAMP1	0.569072	8.32091e-102	2.55169e-97	0.459	0.25	3
DYNC1I21	0.519132	8.75576e-101	2.68504e-96	0.413	0.209	3
PKD2	0.483251	9.23058e-101	2.83065e-96	0.205	0.07	3
SOX41	0.640634	2.218e-100	6.80173e-96	0.384	0.182	3
P4HA1	0.411111	5.39958e-100	1.65583e-95	0.233	0.085	3
APOL1	0.4887	1.25048e-99	3.83474e-95	0.238	0.089	3
FLNA	0.545724	2.98575e-99	9.15609e-95	0.53	0.308	3
PLS3	0.458518	4.8939e-99	1.50076e-94	0.272	0.108	3
C19orf431	0.528258	5.46561e-99	1.67608e-94	0.384	0.184	3
MGEA5	0.486338	2.70486e-98	8.29472e-94	0.202	0.069	3
CSRP1	0.498283	3.55403e-98	1.08988e-93	0.295	0.125	3
GALNT2	0.476373	4.07315e-98	1.24907e-93	0.213	0.076	3
FOXO3	0.460207	1.09434e-97	3.35589e-93	0.278	0.114	3
KLF41	0.637079	6.01008e-97	1.84305e-92	0.435	0.222	3
ATP5C11	0.479233	7.11242e-97	2.1811e-92	0.351	0.162	3
KCTD12	0.430409	1.37596e-96	4.21952e-92	0.241	0.09	3
TGFBR2	0.838335	3.71145e-96	1.13815e-91	0.429	0.237	3
TSC22D11	0.682157	5.21955e-96	1.60063e-91	0.39	0.193	3
C21	0.512965	9.15944e-96	2.80883e-91	0.268	0.11	3
SEC61A1	0.584998	6.86235e-95	2.10441e-90	0.309	0.141	3
PRDX61	0.577093	4.47869e-94	1.37344e-89	0.623	0.413	3
UAP1	0.856763	4.89299e-94	1.50048e-89	0.331	0.157	3
CDON1	0.541148	7.04205e-94	2.15952e-89	0.218	0.081	3
FGL2	0.499298	8.90897e-94	2.73202e-89	0.227	0.083	3
PGRMC11	0.532027	2.45912e-93	7.54114e-89	0.321	0.148	3
IFI27L21	0.516271	2.7856e-93	8.54233e-89	0.493	0.282	3
GRN1	0.427774	3.67045e-93	1.12558e-88	0.472	0.254	3
ATOX11	0.52354	4.45023e-93	1.36471e-88	0.466	0.26	3
ATP5O1	0.427183	6.04704e-93	1.85439e-88	0.449	0.223	3
VEGFA	0.611341	7.00861e-93	2.14926e-88	0.282	0.116	3
ARRDC3	0.507592	1.11451e-92	3.41776e-88	0.318	0.144	3
ACADVL1	0.547282	7.13776e-92	2.18887e-87	0.453	0.254	3
SDF4	0.506023	9.22272e-92	2.82824e-87	0.391	0.203	3
SMAD5	0.410817	4.96114e-91	1.52138e-86	0.217	0.08	3
TUBA1A	0.570898	1.02777e-90	3.15175e-86	0.659	0.443	3
PTEN	0.469173	3.6562e-90	1.12121e-85	0.345	0.166	3
C7orf731	0.463412	3.91542e-90	1.2007e-85	0.273	0.117	3
POLR2F	0.477585	4.21612e-90	1.29291e-85	0.432	0.234	3
TUBA1B	0.608373	4.12802e-89	1.2659e-84	0.711	0.533	3
ERLEC1	0.483219	9.45117e-89	2.8983e-84	0.33	0.159	3
HEXA	0.454116	1.79711e-88	5.51101e-84	0.3	0.136	3
PDIA61	0.571287	2.11689e-88	6.49166e-84	0.501	0.304	3
SSR3	0.487192	2.45283e-88	7.52186e-84	0.489	0.29	3
C14orf1661	0.429711	5.13727e-88	1.57539e-83	0.308	0.14	3
AC090498.11	0.448309	8.71582e-88	2.67279e-83	0.44	0.226	3
LMNA	0.563318	1.02461e-87	3.14208e-83	0.778	0.536	3
SEC61G1	0.555781	1.21056e-87	3.71229e-83	0.659	0.449	3
EMP3	0.482588	2.08096e-87	6.38148e-83	0.729	0.508	3
PSMB51	0.486412	2.98652e-87	9.15846e-83	0.382	0.199	3
MEST1	0.525379	3.89439e-87	1.19425e-82	0.282	0.124	3
DYNLL11	0.465832	5.19018e-87	1.59162e-82	0.758	0.529	3
BDH2	0.495241	5.90852e-87	1.81191e-82	0.253	0.106	3
MYL6B	0.436344	6.17408e-87	1.89334e-82	0.239	0.097	3
TMEM43	0.476868	1.23966e-86	3.80154e-82	0.248	0.102	3
RNH11	0.506056	2.85986e-86	8.77005e-82	0.543	0.341	3
ATP6AP2	0.489991	1.32689e-85	4.06905e-81	0.512	0.315	3
AZI2	0.479365	3.3802e-85	1.03657e-80	0.238	0.097	3
CBR1	0.408544	3.39384e-85	1.04076e-80	0.225	0.089	3
POLR2L1	0.448716	1.05163e-84	3.22494e-80	0.74	0.508	3
C16orf131	0.45306	1.38819e-84	4.25703e-80	0.288	0.13	3
ERGIC31	0.460869	2.87163e-84	8.80613e-80	0.42	0.232	3
ATRAID1	0.50636	5.88059e-84	1.80334e-79	0.481	0.29	3
CSTB1	0.406892	8.54368e-84	2.62e-79	0.587	0.373	3
ATP5F11	0.450852	1.02949e-83	3.15704e-79	0.321	0.152	3
IRF2BPL	0.483214	2.04834e-83	6.28142e-79	0.252	0.107	3
GPX4	0.496065	3.06523e-83	9.39984e-79	0.674	0.486	3
BNIP3L	0.43862	3.18935e-83	9.78048e-79	0.408	0.219	3
GABARAPL2	0.437497	8.4213e-83	2.58247e-78	0.536	0.339	3
CCL21	0.935411	1.33806e-82	4.10329e-78	0.352	0.173	3
TMED101	0.478699	2.12108e-82	6.5045e-78	0.575	0.376	3
OS9	0.45861	5.32773e-81	1.6338e-76	0.36	0.185	3
RPN1	0.503033	6.04976e-81	1.85522e-76	0.36	0.188	3
ABHD14A	0.421282	9.95729e-80	3.0535e-75	0.226	0.093	3
CTSA	0.455493	7.08824e-79	2.17368e-74	0.315	0.154	3
SLC38A10	0.427972	1.71869e-78	5.27055e-74	0.213	0.086	3
NUCKS1	0.469821	5.34822e-78	1.64008e-73	0.68	0.492	3
SULT1A1	0.42713	1.2213e-77	3.74524e-73	0.206	0.082	3
AES	0.410987	2.09104e-77	6.4124e-73	0.242	0.103	3
ITGB1BP1	0.469172	4.01188e-77	1.23028e-72	0.316	0.157	3
TRAM11	0.521382	7.75621e-77	2.37852e-72	0.528	0.346	3
AHCYL1	0.445031	1.22005e-76	3.74139e-72	0.295	0.141	3
ADH5	0.494163	2.21014e-76	6.77763e-72	0.335	0.173	3
UQCRQ1	0.425985	2.7558e-76	8.45095e-72	0.67	0.446	3
LMAN11	0.508527	9.49521e-76	2.9118e-71	0.459	0.279	3
RUNX1	0.403632	2.16527e-75	6.64001e-71	0.276	0.126	3
ITM2A1	0.617308	3.64952e-75	1.11916e-70	0.457	0.263	3
KDELR1	0.452358	6.47241e-75	1.98483e-70	0.402	0.228	3
SLIRP1	0.458106	1.23433e-74	3.78519e-70	0.501	0.3	3
EEA1	0.405882	9.78976e-74	3.00213e-69	0.242	0.106	3
SIL1	0.441706	1.08457e-73	3.32594e-69	0.242	0.108	3
OSBPL1A	0.418484	1.35381e-73	4.15158e-69	0.225	0.096	3
MCFD2	0.439566	1.45246e-73	4.4541e-69	0.284	0.135	3
SSR1	0.47259	1.69733e-73	5.20503e-69	0.421	0.247	3
RNASEH2C	0.440148	4.56664e-73	1.4004e-68	0.391	0.222	3
SEMA3C1	0.82039	7.9105e-73	2.42583e-68	0.32	0.162	3
ALDH21	0.453451	9.09522e-73	2.78914e-68	0.278	0.132	3
NCKAP11	0.412727	1.09867e-72	3.36919e-68	0.225	0.096	3
C11orf311	0.41793	2.86316e-72	8.78016e-68	0.336	0.171	3
GJA11	0.470086	1.98702e-71	6.09338e-67	0.302	0.146	3
GINM1	0.417536	6.04098e-71	1.85253e-66	0.278	0.134	3
TMEM2611	0.400644	4.02666e-70	1.23482e-65	0.253	0.115	3
TMEM167A	0.494403	4.26118e-70	1.30673e-65	0.382	0.22	3
ERH1	0.416722	8.90309e-69	2.73022e-64	0.567	0.38	3
LINC004931	0.41934	9.03531e-69	2.77077e-64	0.321	0.163	3
PNKD1	0.416644	2.67768e-68	8.21137e-64	0.324	0.17	3
TM2D1	0.406256	5.55176e-68	1.7025e-63	0.278	0.136	3
SELENBP11	0.410667	2.11588e-67	6.48855e-63	0.286	0.139	3
DDOST	0.483364	6.23301e-67	1.91142e-62	0.379	0.223	3
ARID5B	0.558267	4.6337e-66	1.42097e-61	0.597	0.414	3
BLVRB1	0.417191	1.20108e-65	3.68324e-61	0.358	0.198	3
RAB2A1	0.424383	5.95352e-65	1.82571e-60	0.514	0.338	3
CHD9	0.430309	9.00181e-65	2.7605e-60	0.347	0.19	3
CAPN21	0.463833	1.5958e-63	4.89368e-59	0.379	0.219	3
GTF2H51	0.421873	1.86155e-63	5.70862e-59	0.363	0.206	3
SEC63	0.430777	2.51641e-62	7.71682e-58	0.324	0.177	3
SULF11	0.545916	7.9576e-62	2.44028e-57	0.262	0.131	3
NFIL3	0.569733	1.33452e-61	4.09245e-57	0.223	0.104	3
PSMA41	0.434473	1.35758e-61	4.16315e-57	0.469	0.299	3
ECHDC2	0.453019	1.64059e-61	5.03102e-57	0.234	0.112	3
CALR	0.442103	4.85315e-61	1.48827e-56	0.698	0.53	3
TMEM165	0.439079	5.84603e-61	1.79274e-56	0.41	0.248	3
NDRG1	0.443536	5.13455e-60	1.57456e-55	0.339	0.191	3
DPM3	0.403904	1.90221e-58	5.83332e-54	0.283	0.148	3
SEMA3B1	0.545817	2.95552e-57	9.06341e-53	0.285	0.15	3
IMPDH21	0.414873	1.45909e-56	4.47444e-52	0.361	0.213	3
SRM	0.421593	3.32587e-56	1.01991e-51	0.302	0.167	3
CARHSP11	0.407952	5.13571e-56	1.57492e-51	0.404	0.243	3
ESYT2	0.461592	8.04855e-55	2.46817e-50	0.269	0.142	3
OST41	0.506699	7.14811e-54	2.19204e-49	0.748	0.627	3
CD91	0.49816	5.45347e-52	1.67236e-47	0.501	0.323	3
GUK1	0.430722	4.69295e-48	1.43914e-43	0.691	0.556	3
DUSP1	0.623045	5.11645e-48	1.56901e-43	0.88	0.783	3
FOS	0.575446	1.11888e-41	3.43115e-37	0.912	0.828	3
CEBPB	0.718239	2.3331e-39	7.15468e-35	0.571	0.439	3
KLF9	0.479069	4.30518e-38	1.32023e-33	0.319	0.204	3
ZFAND5	0.617071	1.38127e-35	4.23581e-31	0.481	0.362	3
PHLDA1	0.694282	3.55217e-34	1.08931e-29	0.258	0.157	3
RGS2	0.561346	1.1551e-29	3.54222e-25	0.357	0.248	3
CTSC	0.786411	5.03508e-26	1.54406e-21	0.348	0.253	3
PIM1	0.572212	7.13976e-25	2.18948e-20	0.307	0.218	3
SOCS31	0.777889	3.35171e-24	1.02784e-19	0.519	0.437	3
CXCL2	1.95762	1.81752e-23	5.57362e-19	0.261	0.184	3
MAT2A	0.512856	1.55234e-20	4.7604e-16	0.32	0.239	3
RAMP11	0.539564	4.13304e-20	1.26744e-15	0.251	0.174	3
HAS11	0.459193	2.60944e-14	8.00211e-10	0.253	0.186	3
DNAJB9	0.448747	1.47997e-13	4.53848e-09	0.291	0.229	3
[truncated: 1,956 more rows]

## Sheet: Table S6
Table S6. Specific genes for different cell types
cluster0 : myeloid cell	cluster1 : Epithelial cell	cluster2 : T cell	cluster3 : Mesenchymal	cluster4 : Neutrophil	cluster5 : B cell	cluster6 : Monocyte -1	cluster7 : Dendritic cell	cluster8 : Plasma cell	cluster9 : Monocyte -2
IL7R	SLPI	CCL4	CFD	S100A8	CD79A	C1QB	IGHG1	ACKR1	LYZ2
LTB	ITLN1	NKG7	DCN	S100A9	MS4A1	C1QA	IGKC1	FABP4	AIF12
CD2	KRT19	CCL5	LUM	S100A12	IGHM	C1QC	IGHG4	SPARCL11	FCER1G2
TRAC	HP	CCL4L2	COL1A1	CXCL8	CD37	CCL31	IGHG31	CLDN5	HLA-DRA2
TRBC1	KRT18	GNLY	COL1A2	G0S2	BANK1	CD14	IGHG2	PLVAP	IFI301
TRBC2	KRT8	GZMA	COL3A1	BCL2A1	TNFRSF13C	CCL3L11	JCHAIN1	VWF	TYROBP2
CD3D	TM4SF1	CST7	MGP	PTGS2	IGHD	HLA-DRB11	IGHGP	RAMP2	EREG
CD3E	PRG4	GZMH	FBLN1	MNDA	CD74	HLA-DRA1	MZB1	A2M1	HLA-DPA12
FYB1	PLA2G2A	GZMK	C7	CMTM2	HLA-DRA	IL1B1	DERL3	CCL14	HLA-DPB12
BCL11B	UPK3B	GZMB	SFRP2	PLEK	HLA-DQA2	HLA-DPA11	SSR41	PECAM1	IL1B2
IL32	TIMP1	CTSW	SERPINF1	FPR1	VPREB3	HLA-DQA11	IGKV4-1	ADGRL4	HLA-DQA12
ICOS	S100A6	XCL2	COL6A3	LUCAT1	CD79B	HLA-DQB11	IGLV3-1	RNASE12	HLA-DRB13
SPOCK2	MSLN	SLA	GSN	BASP1	HLA-DQB1	CD741	TXNDC5	EMCN	FCN11
BATF	C19orf33	CD8A	COL6A2	S100P	HLA-DRB1	HLA-DPB11	JSRP1	RBP71	HLA-DQB12
IKZF1	KRT7	PRF1	CXCL14	CSF3R	CD83	AIF11	SPAG4	ECSCR.1	CD743
CD3G	ANXA2	KLRD1	PCOLCE	C5AR1	LY9	SELENOP	FCRL5	PCAT19	MS4A6A1
CCR7	CALB2	IFNG	COL6A1	LST1	RALGPS2	MS4A7	POU2AF1	NPDC11	OLR11
JUNB	WFDC2	GZMM	APOD	TREM1	HLA-DPB1	TYROBP1	TNFRSF17	SELE	C1QA1
TCF7	S100A10	DUSP2	MMP2	MMP9	ADAM28	FTL1	SDC1	CSF3	FTL2
RAPGEF6	ADIRF	FGFBP2	DPT	IL1R2	BCL11A	FCER1G1	CD38	EGFL7	LST12
PIK3IP1	RARRES1	HCST	SPARC	ACSL1	HLA-DQA1	MS4A6A	IGLC11	ADAMTS9	CD141
RPL30	C3	TUBA4A	FSTL1	FCGR3B	IRF8	FCGR3A	IGLC31	TSPAN7	FTH12
LCK	OGN	CRTAM	FBN1	AQP9	MEF2C	CD68	CD79A1	BCAM1	CLEC7A1
ITK	RARRES2	APOBEC3G	MFAP5	CDA	HLA-DPA1	FCGR2A1	ZBP1	SOX17	CSTA
RPL9	MT1E	IL321	SRPX	PROK2	AFF3	IFI30	IGLC21	ENG1	MS4A71
CD6	SERPING1	METRNL	IGF1	VNN2	GRASP	HLA-DMA1	PTP4A3	JAM2	CD861
RPS3A	PROCR	CXCR41	COL14A1	SLC11A1	HLA-DMB	FOLR2	PRDX41	HYAL2	CXCL82
RPS3	TFPI2	PIK3R1	TNXB	TYROBP	POU2F2	OLR1	IGHA11	CD931	SPI12
MALAT1	LINC01133	CMC1	MFAP4	HCAR3	HLA-DMA	MSR1	SEC11C	CLEC14A	ITGAX1
RPS12	ATP1B1	RUNX3	IGFBP61	CYP4F3	LINC00926	VMO1	FKBP11	EPAS1	CSF2RA1
RPL19	IFI27	CD71	C1R1	FCN1	LYN1	F13A1	XBP1	RAMP3	S100A91
EEF1A1	HAS1	KLRK1	CTHRC1	CLEC4E	ARHGAP24	CXCL16	HERPUD12	ESAM	CD681
RPS27	CXCL1	CD247	GPX3	NCF2	LY86	CD163	SELENOS	COL15A1	FCGR2A2
BTG1	CYSTM1	KLRB1	PLAC9	MME	GNG7	VSIG4	SELENOM	NRN1	NLRP31
LAT	CLDN1	CD3D1	IGFBP4	ADGRG3	IGKC	HMOX1	PIM2	IL33	CPVL1
ETS1	AQP1	PTPRC1	AEBP1	PADI4	HLA-DRB5	MAFB	CYTOR1	CXorf36	HLA-DRB53
BICDL1	ATP5I	DUSP4	SFRP4	ALOX5AP1	LAPTM51	C5AR11	PLPP5	CD341	MNDA2
CRYBG1	BCHE	ID2	MEG3	NCF1	JCHAIN	SLC16A10	TOR3A	PALMD	SRGN3
RPS4X	CCDC80	CD8B	IGFBP5	OSM	SWAP70	HLA-DMB1	ITM2C1	TMEM88	CCL32
RPL14	IFITM3	HLA-C	CRISPLD2	NAMPT	CYBB	CSF1R	CRELD2	LIFR	FPR12
SOCS1	GAS1	HLA-A	CXCL12	SRGN1	RPS11	MS4A4A	IGHM1	FLT1	SERPINA12
RPL5	ATP5E	TRBC11	THBS2	MXD1	RPS23	FCGR1A	SDF2L1	CALCRL	RNASE61
RPS29	CD9	ITGB2	C1S1	TNFAIP61	RPS3A1	C3AR1	ANKRD28	LDB2	TREM12
DDIT4	KLK11	RNF19A	CCDC801	FTH1	LTB1	CD86	TP53INP1	MMRN2	C5AR12
CYTIP	NNMT	TRBC21	BGN	LRRK2	JUND2	CPVL	SPCS3	ZNF385D	C1QB1
SARAF	GNB2L1	HLA-F	FGF7	H3F3A	RPL181	SLCO2B1	CYBA3	SLC9A3R2	C15orf481
LEPROTL1	CLIC3	SYTL3	TIMP3	SOD2	RPL301	CLEC7A	ERLEC11	CYYR1	CTSS2
RCAN3	ATP5G2	HLA-B	PI16	PLAUR	EEF1G1	TREM2	SSR31	MYCT1	MSR11
RPL18	UPK1B	RGCC1	PTGDS	IL1RN	CD24	MRC1	HIST1H1C	SOX18	AC020656.1
ARL4C	SLC39A8	CALM11	FN1	FTL	CD521	FCGR2B	H1FX1	C2CD4B	SAT13
CD48	ATP5L	CD3E1	LRP1	LILRB3	RPS7	CYBB1	HSP90B11	PTPRB	CCL3L12
RPS13	POLR2L	FYN1	VCAN	CTSS	EEF1B21	STAB1	SPCS1	ADM5	CYBB2
CD7	EFEMP1	SMAD7	OLFML3	ACTB	RPL172	RASSF4		MALL	HLA-DMA3
GIMAP7	SDC4	HOPX	IGFBP7	PHACTR1	RCSD1	SPI11		CDH5	C1orf1621
ARHGDIB	GSTP1	CD3G1	IGF2	IFITM2	RACK12	LST11		IL3RA	HLA-DMB2
NOP53	C14orf2	TNFAIP31	FBLN2	S100A41	SEL1L3	LAIR1		TIE1	FGL22
LIME1	IGFBP6	ABHD17A	COL5A2	SAMSN11	RPL91	FPR3		APLNR	PLEK2
TPT1	RAMP1	TNF	SPARCL1	GCA	SMAP21	PILRA		RASIP1	C1QC1
SNHG5	LGALS3BP	TGFB1	THBS1	RNF149	TSC22D32	RNASE6		TM4SF18	LY862
SNHG6	FKBP2	TRGC2	THY1	SAT11	NCF11	GPR34		SELP	CXCL31
RPSA	PTGIS	PLAAT4	CYR61	SLC25A37	RPL18A	ADAP2		MPZL2	NEAT13
RPL17	AK1	SRSF71	ASPN	RFLNB	PRDM2	LY861		MCTP1	MAFB1
PCED1B-AS1	DSG2	CD52	CST31	LCP11	PRKCB	IGSF6		MKL2	BCL2A12
PTPRC	SPRR2F	GNG2	PDGFRA	LITAF1	RPSA1	FPR11		C4orf32	CST33
CLEC2D	PRDX5	CREM1	CLU1	RGS21	RBM381	TBXAS1		ERG	HBEGF2
GAS5	RARRES3	ZEB2	ISLR	LYZ	SNX2	RAB20		THSD7A	CXCL161
CD69	CAV1	IL2RG	ELN	ANP32A	PHACTR11	CSF2RA		F8	JAML2
RHOH	ATP5J	TNFSF9	COL5A1	S100A112	RPL191	TLR2		GIMAP6	PLAUR2
MCUB	ATP5J2	REL	NUPR1	TRIB1	ORAI2	TNFSF13		NOSTRIN	AP1S22
EEF1B2	ATP5H	ARHGDIB1	CD248	IVNS1ABP	BTG12	FCGR1B		OLFM1	HLA-DQA22
CNOT6L	PERP	CD96	CYP1B1	SPI1	RPS5	LILRB4		LCN6	VEGFA2
RPS21	CFI	CEMIP2	S100A131	LCP2	IGLC2	GPR84		PIK3R3	GPR1832
SELL	ALDOA	NR4A2	MRC2	H3F3B1	IGHA1	CTSZ		VWA1	ACTB3
PABPC1	UQCRQ	CORO1A	TIMP21	GK	IGLC3	CTSB		SOX7	CXCL22
ARID5A	TCEB2	IL2RB	CD631	RBP7	RASGEF1B	ITGAX		FAM110D	G0S22
LINC01578	DMKN	MATK	CRABP2	FCER1G	CXCR42	HBEGF		ROBO4	CD832
RACK1	TPM1	AKNA	SFRP1	PYGL	BASP11	HAVCR2		SLCO2A1	TYMP2
GPRIN3	MT2A	EVL1	EFEMP11	PTPRE	RPL51	NLRP3		ADCY4	CYBA4
PTGER4	USMG5	ADGRE5	FBLN5	IER3	INPP5D	TREM11		TMEM255B	LAPTM53
RORA	C1R	CD21	CTSK	NEAT11	EBLN3P	FTH11		FAM107A	NAMPT2
EEF1G	RPS27L	LCP1	GPNMB	CD55	NACA	PDGFB		ARHGEF15	VCAN1
ACAP1	ID4	ARL4C1	MFGE8	TMEM154	LINC-PINT1	NPL		DOC2B	SOD22
P2RY10	SEMA3C	UBE2S	C31	ATP2B1-AS1	RASGRP2	HLA-DOA		FAM167B	MXD12
ANKRD12	LGALS1	PCED1B-AS11	RARRES11	SLC2A31	RPL22	EPB41L3		INHBB	TNFSF13B2
SNHG32	ADI1	PTPN22	EMILIN1	GMFG1	UCP2	GK1		CASKIN2	CTSZ1
EML4	LGALS3	JMJD6	PRELP	GLUL1	ITPR1	FGL21		CCDC178	PHACTR13
LDHB	ATP5D	HLA-E	SEPP11	ATP5F1E1	SMIM14	PLEK1		MEOX1	CD3022
NSMCE3	CPE	SH2D1A	NFIB1	EVI2B1	GGA21	CLEC10A		C10orf128	CTSB1
ZFP36L2	TMEM98	ARHGAP9	SPON2	SERPINA1	TCF41	FCGBP		TEK	NPC23
SRSF7	MGST2	TSC22D31	MGST11	CPD	SP110	HCK		TSPAN12	RNF1301
RGS10	ATP5O	TIGIT	COL12A1	GABARAP	SMCHD11	MNDA1		GNG112	TGFBI1
PBXIP1	AADAC	RNF1251	MXRA8	MBOAT7	CHPT1	FMNL2		TINAGL1	SGK12
RPL36A	CXADR	RAC2	LGALS11	NCF4	FCMR	MPEG1		PREX2	IER32
CXCR4	SEMA3B	LAG3	NBL1	CEBPB1	TXNIP	CD3021		KANK3	INSIG12
SEPTIN6	ANXA3	SEPTIN7	PODN	GPR651	SEPTIN71	CTSS1		AQP11	LYN3
AAK1	NDUFA4	FASLG	HES1	MYO1F1	SNHG29	C1orf162		CYTL1	VIM3
NSD3	TMSB4X	ATP5F1E	ABCA8	LAMTOR4	ANKRD44	CD831		IFI271	AREG3
TNFAIP3	SLC40A1	B2M	SERPINE2	MYL61	LIMD21	CXCL81		CRIP21	RGS23
FYN	GPX1	TRIR	PLAT	USP10	PARP14	CXCL3		NRP12	SERPINB91
TSC22D3	C1S	CNOT6L1	SERPINH1	ETS2	RIPOR21	ITGAM		IGFBP71	H3F3A2
LBH	COX5B	STK41	LTBP4	S100A61	EZR1	VEGFA1		ADAM151	MAP3K81
SLC2A3	CFB	ACAP11	PPIC1	SELL1	TUT4	SERPINA11		APOLD1	SPP11
RNF125	MUC1	PTPN7	TNFAIP6	OAZ11	POLD4	LYZ1		S1PR1	CEBPD3
CALM1	CYB5A	LCK1	PRSS231	LYN	SYNGR2	SLC31A2		THBD	ZEB22
CDC42SE2	CLU	SH2D2A	ABI3BP	FCGR2A	NCOA3	ADGRE2		RASA4	NFKBIA2
STAT3	ATP5G3	MTRNR2L12	CALD11	PFKFB3	GAS51	CALHM6		RHOJ	THBS12
CDKN1B	NDUFA1	PYHIN1	CFH1	LAPTM5	RAB11FIP1	LGMN		RAPGEF3	ETS23
STK17B	LAMA4	PAXX	MT2A1	ITM2B1	IGHG3	PLAUR1		SEPW12	PTPRE2
DNAJB1	CRYAB	KLRG1	LAPTM4A1	SMCHD1	BOD1L11	APOC1		HSPG21	RGS12
NPM1	CD151	JUND1	NNMT1	MX2	STK42	SLC15A3		LRRC32	ARRB21
STK17A	NGFRAP1	ITGA4	RCN3	TALDO1	NFKBID1	MARCKS2		SOCS2	IGLC32
SF1	ERRFI1	SAMD3	CYBRD11	IRAK3	CD692	SPP1		CD592	ATP2B1-AS12
EVL	RPS17	PIP4K2A	HSPB6	JAML	NOP532	CD300A		POSTN	COTL13
YPEL5	ALDH1A3	STAT4	SELM	VASP	PLCG2	TTYH3		MGST21	PLSCR12
RGCC	NDUFB2	CD481	WISP2	MARCKS1	HERPUD1	NPC21		CD36	PSAP2
PDCD4	AC090498.1	BTG11	CTGF	IL1B	YPEL52	BMP2K		CPLX1	ATP1B32
SOCS3	SELENBP1	TLE5	GEM	PPIF	KLF2	ALOX5		NUAK1	BASP13
STK4	S100A16	SKAP1	CLEC11A	MCL11	CD482	B3GNT5		DUSP23	DSE1
JUND	COX7B	SRGN	PDGFRL	AIF1	IGLC1	CPM		AIF1L	GABARAP2
TSPYL2	CD59	TNFRSF1B	PLPP1	SDCBP	ARID1B	KYNU		PDLIM11	AC020916.13
SYNE2	BSG	PRKCH	PRRX1	BRI3	STX7	GPR1831		LMCD11	LY962
IRF1	CLIC4	SELPLG	MXRA5	AC020916.11	NSD32	PLTP1		FAM213A	S100A42
ARID4B	RAB13	ITGAL	OAF	SH3BGRL31	SKIL	APOE1		TMTC1	OTUD11
JUN	WBP5	AUTS2	TSHZ2	CKAP41	PPM1K	HLA-DRB51		FKBP1A2	CTSH2
FOXP1	PHLDA2	AOAH	LGALS3BP1	IRS2	HNRNPA2B1	SRGN2		SNCG1	MARCKS3
CCNL1	ITGB8	F2R	CILP	ABTB1	CCDC50	OTUD1		VAMP51	ITGB23
DDX24	TRDC	LINC01871	PTN	ELL2	CYTIP2	RNF130		COL4A11	SERPINB11
FUS	KLK10	MT-ATP6	MMP23B	CKLF	TMEM243	LY96		ICAM2	STX111
IDS	ATP5B	SLA2	SERPING11	ITGB21	CD531	TNFSF13B1		MAGI1	FCGRT4
CYCS	RPL31	ALOX5AP	TFPI	HMGB21	REL1	LPCAT2		MECOM	GADD45B2
BAZ1A	PKM	EIF1	PMP22	DUSP11	CMTM61	NCF21		MTUS1	SAMHD11
FAM107B	CLTB	CCL3L1	CPXM1	SLA1	SELL2	DSE		ADGRF5	MEF2C3
ZNF331	TXN	IQGAP2	SPON1	TKT	SEPTIN62	THEMIS2		AKR1C3	GRN5
HSP90AA1	HCFC1R1	ETS11	ADAMTS1	ATP6V0B	SF11	TGFBI		ENPP2	S100A114
BIRC3	CD63	TAGAP	PLPP3	PTPRC2	P2RY101	A2M		MCAM	CHMP1B1
CREM	TNFRSF12A	TRAC1	AKAP12	RILPL2	SP1001	SGK11		CAV11	ATP13A31
HSPA8	HSPB1	ZFP36L21	PDGFRB	EGR3	CD551	CTSL1		ETS22	CD442
BTG2	IFI6	ATP5MG	MMP14	PHF20L1	ISG202	ZFHX3		LPAR61	ARPC33
AC058791.1	AAMDC	SELENOK	LHFP	PELI1	MIS18BP1	SLC11A11		FABP52	PABPC11
XIST	CLDN15	UBC	TAGLN1	TXN1	OGA1	MPP1		STOM	RILPL22
HSPH1	CFH	WIPF1	DHRS3	ASAH1	CCR71	CD4		CPXM2	UPP12
MAF	ATP5A1	PPP2R5C	CALU	NFKBIA	STK17A2	BCL2A11		CLIC2	LITAF3
TPM2	UQCR10	IER5	PSAP	COTL11	SELENOH	ACSL11		KCTD122	CTNNB11
MYL9	PDPN	EFHD2	CLDN11	VSIR	PNN	TSPAN33		SH3BGRL2	SH3BGRL32
TAGLN	GPRC5A	LIME11	SOD3	TYMP	OFD11	TYMP1		PTPRM	TMSB102
HSPA1A	DSP	CLEC2B	MATN2	TNFSF13B	TAF1D	RGS11		TSPAN13	TNFRSF1B3
	ATP5G1	SAMSN1	HSPG2	LSP11	PDE7A1	RNF144B		S100A162	PPT11
	COX6A1	STK17B1	ECM1	SLC16A3	PMAIP11	ARRB2		NES	KLF61
	PTPRF	CYTOR	PTPRS	SERPINB1	DRAM2	CIITA		EPHB4	GLUL3
	C4orf48	RASGRP1	CTSL	NABP1	CORO1A1	CTSH		GSN1	EFHD23
	SHFM1	BCL11B1	SDC2	EFHD21	PDE4B1	RBM47		MEF2C2	PICALM2
	TGM1	SRSF2	IFITM31	HIF1A	GPR183	LYN2		HHEX	RUNX12
	COX6C	DOK2	FXYD1	TNFAIP32	ZFAS1	CREG1		SPHK1	NINJ11
	VCAM1	LYST	ABCA6	RIPOR2	ARPC31	CEBPD2		SWAP701	KLF43
	SEC61G	ISG20	SAPRC	MAP2K3	ATP5PO	LGALS9		SDPR1	CEBPB3
	MINOS1	RPL171	LAMC1	ARL5B	PLAC8	SLC16A31		APP1	RASGEF1B2
	GSTM3	CD53	HTRA3	CAP1	IFT57	GNA13		SHE	GNA131
	CAV2	LEPROTL11	RRBP1	TNFRSF1B1	RBM391	MFSD1		TCF42	HIF1A2
	PODXL	TBC1D10C	SERPINE1	FRMD4B	SESN3	SH2B3		MGLL	C1orf56
	COX6B1	RNF213	CNN31	PNRC1	ITSN2	NAMPT1		LIMS2	CARD162
	SLIRP	SLC38A1	BOC	IFRD11	ALG13	FCGRT2		GIMAP41	HCLS13
	GJA1	ORAI1	AXL	ICAM1	MDM4	CTSD		SEMA6A	RNF1492
	MGST1	CDC42SE21	HTRA11	SMAP2	KMT2E1	TMEM176B2		IPO11	CTSL2
	FIS1	FYB11	FGFR1	CHD1	GRB2	CCL4L21		PRCP1	BRI32
	DSTN	AC044849.1	EFEMP2	HCLS11	SNHG7	GNA15		TCN2	CMTM63
	CYBRD1	PLAAT3	CHRDL1	HLA-C1	ODC1	CCDC88A		ACVRL1	METRNL2
	APOA1BP	LYAR	PLTP	FAM49B1	MYCBP2	MAN2B1		PTRF2	RAB311
	AOX1	ELF1	COL16A1	ACTR2	TRIM38	HIF1A1		FILIP1	RNASEK3
	S100A11	CD44	RARRES21	PDE4B	WDR74	IER31		TMSB101	UCP22
	CRIM1	C12orf75	FAP	CYBA1	FUS2	EMILIN2		NEURL1B	VAMP82
	TMEM59	BIN2	WBP51	SYAP11	RHOH2	RB1		WWTR11	MCL13
	DSC2	TENT5C	TUBB1	FKBP8	SNX9	GNG10		RP11-382A20.3	HNRNPH11
	FGF1	TENT4B	MDK1	BLOC1S1	BRAF	SLC8A1		ELK3	TPP11
	MAL2	SLC7A5	DPYSL3	SEC622	USP8	PLSCR1		ID11	OAZ13
	FAM153B	GMFG	SGCE	TPM31	KDM6B	PSAP1		MAP3K11	ASAH12
	NENF	ITM2A	CERCAM	GABARAPL21	ARL4A	KCTD121		PKP4	CNPY31
	DSC3	SH3BGRL3	ALDH1A1	TMBIM4	CHD2	CYTH4		RHOC1	SLC2A33
	CALD1	RAB5IF	RBP1	NR4A31	ATP2B11	NRP2		ARHGAP291	GLIPR11
	TMEM258	LSP1	PBX11	HLA-B1	DDX3Y	C15orf48		TNFSF10	B4GALT11
	VTN	AC004687.1	PAM	FOS1	NCL1	LAPTM52		CNN32	QKI1
	TSPAN3	ITM2C	RHOBTB3	IQGAP1	RNMT	METRNL1		RAB131	ATP2B13
	SLC16A1	RBM38	BICC1	DAZAP2	TMEM107	GAA		CDH13	KDM6B2
	SDPR	CD691	CADM3	TOP1	EIF1B	SAT12		ANKRD29	EMP32
	MIF	FNBP1	MAP1B	YPEL3	FOXP11	FRMD4A		EHD4	PYCARD2
	DYNLL1	BRD2	LTBP3	ARPC3	HNRNPH1	DOCK4		ID31	ALDH23
	KIF22	APMAP	SCARA5	RNASEK1	SMG1	GRN3		IFITM32	H2AFY1
	LY6E	RAB27A	SCRG1	GNG51	VPS37B1	SPRED1		GLTSCR22	ATP6V0B2
	GNG11	LINC00623		IRF2BP2	IDS2	CST32		SSFA2	ARPC1B1
	PRDX1	IRF11		GPSM31	SFPQ	ASAH11		ITGA6	CD533
	PTRF	IKZF3		TAX1BP1	RSRP11	INSIG1		FCGRT3	LINC-PINT2
	SULF1	H2AFX		TAGLN2	PNISR	CD93		EMP12	FAM49B3
	PPDPF	ICAM3		C4orf3	TCEA1	FCHO2		SPRY11	JCHAIN2
	CH17-360D5.2	H3F3B		HLA-E1	BPTF	ITGB22		RAB11A1	LRRFIP11
	ID1	YPEL51		IFITM1	AC016831.5	GLUL2		C1orf541	NFKB12
	MEST	RASAL3		SH3BP5	LSM7	LAT2		CAV21	AC016831.51
	PTTG1IP	EML41		ARHGDIA	AC058791.11	STX11		INPP1	RNASET21
	NPDC1	PSTPIP1		NFKBIZ	RSRC21	RNASET2		RDX	GSTO11
	TSPO	CCSER2		RAB1A1	TRA2A	ETS21		RAI14	ATP5F1E3
	COL8A1	OTULIN		NDUFB11	ANKRD11	PPT1		COL4A21	TKT1
	SELK	SPN		BRD4	HMGN1	IL13RA1		CLU2	PDE4B3
	CTTN	MYO1F		ACTR3	TMEM123	GRASP1		ADAMTS41	LSP12
	SEPP1	PARP8		CAPZB		FAM49A		TM4SF11	ATP6V0C2
	RPL7	GBP5		PNPLA8		HLA-DQA21		IGFBP41	PPP1R15A2
	ROMO1	SYNE1		GTF2I		ARHGAP18		CPNE8	HERPUD13
	ATP5C1	RSRP1		STK17B2		NINJ1		FRY	CTSD1
	COX7C	CYBA		ISG151		ABL21		ADAMTS11	CKLF2
	ANXA4	RHOH1		IDI11		KLF42		EMP21	RGS102
	PPA1	N4BP1		MBP1		QKI		HSPB12	VMP11
	ADH1B	ELOB		TMX4		RASGEF1B1		CD320	GRB22
	SOX4	PPP1R16B		SERINC1		OGFRL1		RCAN1	GPX12
	PDZK1IP1	EVI2A		MSN1		SOD21		SYNPO	AC058791.12
	MYEOV2	LIMD2		LAMTOR51		PLXDC21		GIMAP72	NME21
	YWHAE	AC020916.1		CIR1		RUNX11		PVRL21	PPP1CB
	RHOB	RACK11		ARPC5		OLFML2B1		IFITM11	ANXA52
	FLRT2	LINC-PINT		PJA2		NCF41		TGFBR21	TPM33
	MGAT4C	RNASEK		PPP1R101		SLC43A2		COX7A11	AP2S12
	EPCAM	CMC2		PPP1R15A		IL1RN1		FLNB	ATP5MC21
	APLP2	AKAP13		BNIP3L1		CCL41		CDC37	PLIN21
	UQCR11	RNF166		PGK1		CXCL21		GNB2L12	BNIP3L3
	IL18	IER5L		RAP1A		LIPA		S100A132	YBX32
	MGST3	RGS1		PET100		CD84		PLSCR11	EIF4A12
	NDUFB1	ATP5IF1		BIRC2		LCP21		TFPI1	SELENOK2
	PHPT1	LINC015781		RESF11		UNC93B1		GFOD1	ARL4A2
	BNC1	AMD1		RTN3		CYBA2		PLS31
	COX7A2	GABARAPL1		CEBPD1		ALCAM		FBLN21
	C19orf70	DDX241		CHURC1		CEP170		FLI1
	LAPTM4A	RORA1		CYLD		TET2		ITGA5
	NDUFC1	RASSF5		AREG1		SIRPA		TUBB61
	ATPIF1	ENC1		UBL51		ADAM281		IGFBP22
	IL1R1	NIBAN1		TSPO1		ITM2B2		BMPR2
	NDUFB7	BTN3A2		IRF12		ATP6V0B1		RCN11
	RDH10	RPS31		NOP10		GRINA		EVA1C
	RBX1	MYO1G		ANXA11		GABARAP1		ITM2A2
	CRB2	CCL3		HEBP2		MXD11		TMEM173
	CA12	ZAP70		RAB21		PTPRE1		TSHZ21
	WNT2B	SNHG51		RAB7A		PLAU		LAMA5
	MRPS21	COTL1		DDX17		ICAM11		CD742
	MT1X	KMT2E		FCGRT1		S100A113		RAC12
	RTN4	NOP531		PFN11		CTSC1		SPTBN11
	CRIP2	SNHG61		IER21		GADD45B1		ECE1
	SEZ6L2	CFL1		GRN2		MEF2C1		ITGB41
	TXNDC17	PTGER41		KRAS		CEBPB2		CD1512
	CD200	CRIP11		WAC		ADA2		CCDC85B
	PRDX2	SARAF1		APLP21		ZNF267		RALGAPA2
	RNH1	TRAPPC10		JAK11		PPIF1		ENTPD1
	LINC00493	CYTIP1		CARD16		MANBA		DLC11
	PRKCDBP	UBB		CMTM6		LITAF2		CDC42EP3
	TGM2	SYNE21		ATP2B1		ATP6V1B2		IL6
	SPATS2L	PDE7A		PTEN1		TNFRSF1B2		TJP11
	ATP5F1	PRDM1		NFKB1		CHMP1B		HAPLN3
	GLTSCR2	DNAJB6		SFT2D1		C1orf54		NNMT2
	SH3GLB1	PTPN4		TLN11		NUP214		BACE21
	PBX1	MCRIP1		SPAG9		LTC4S		C19orf432
	OSTC	RESF1		PSMB91		ATP6V0C1		WARS
	C11orf31	PREX1		MOB1A		IGFLR1		FAM43A
	LSR	CHST12		USP15		HNMT1		FLOT11
	SGOL2	IDS1		CYSTM11		TPP1		LPCAT4
	MYL6	ATP5MC2		EMB1		JAML1		PDK41
	RPS26	DDX3X		CELF2		LINC00963		ADIRF1
	KLF5	PSMB9		PYCARD		FAM49B2		AP1S21
	ADGRD1	COPS9		ISG201		ZEB21		ATP5E2
	PLA2G16	PITPNC1		PRKAR1A		IFNGR2		NFIB2
	KLK7	SUN2		TUBA1A1		RNASEK2		PTMS2
	ATF3	STK17A1		GNB2		RGS22		KIAA0355
	GFPT2	DIAPH1		VAPA		IL181		TNFAIP1
	HSD17B6	ATP5MD		COPA		AP1B1		LAP31
	GAPDH	LITAF		STAT31		NRP11		MEOX2
	TMEM147	BRD1		ATP6V0E1		PARVG		IGF21
	VAMP8	GNAS		CDC42SE1		NFKBIA1		TSC22D12
	EMP1	ARAP2		SYNE22		RGS101		PPM1F
	AP1M2	IL10RA		PPP1R12A1		BRI31		IFI44L
	PRDX6	DNAJA1		GNB1		RNF1491		PLXND1
	CANX	JPT1		BAZ1A1		ATP2B1-AS11		TCEB12
	CHP1	FUS1		MIDN		HCLS12		PPIC2
	NDUFS5	RAP1B		TPM4		ALOX5AP2		BCAR1
	NQO1	TERF2IP		MLF2		RNASE11		GUK11
	CXCL6	GPR65		MTPN		ATP6AP1		HLA-DMA2
	NUCB2	NSD31		ETF1		CMTM62		SDCBP2
	HMGN3	STK10		OSBPL8		AP1S2		PLPP31
	CAPG	MCL1		ICAM31		FERMT3		SRP141
	HSBP1	GLCCI1				ANXA51		ATP5G21
	COBLL1	SEPTIN9				CD812		MYL12A1
	SPTSSA	PRKX				GPNMB1		CMIP
	TNFRSF21	RAB8B				EGR2		EHD21
	CALM2	TRAT1				MGAT1		FAM198B1
	HEG1	HEXIM1				RAB31		DOCK9
	SGMS2	NEU1				MAP3K8		ABI3
	NDUFS8	CBLB				ABCA1		PLEKHG1
	C10orf54	IDI1				GNAI2		RPS28
	NDUFB4	CLEC2D1				MYO1F2		CSRP2
	PSMB5	IFRD1				SAMHD1		ITM2B3
	LINC00162	PSME1				SYNGR21		IFI16
	CARHSP1	SRRM1				EFHD22		SHC1
	NDUFB3	IER2				ADAM91		C14orf1662
	SNRPE	GRK2				GLIPR1		ACTN1
	NDUFB9	SPOCK21				AKR1B1		TSPAN6
	TMEM176B	SERTAD1				PHACTR12		ARL21
	TCEAL4	REX1BD				VAMP81		HLA-DRB12
	TMED10	DOCK8				ARPC32		PNP1
	PRDX3	APBB1IP				FNIP2		MYH9
	ATOX1	GADD45B				GNB4		TNFRSF1A2
	PPIB	JAK1				ATP6V0A1		SASH1
	TMEM14A	SEPTIN1				TFRC		MESDC1
	TPD52L1	MSN				PLEKHO11		IFITM21
	ITGB4	AC007952.4				MEF2A		UPP11
	C19orf43	GPSM3				VIM1		RGL2
	SERTM1	ATP5MC3				ETV6		PTPN12
	PRSS23	OGA				ELL21		TNS2
	CISD1	FAM177A1				RAPGEF1		RALB
	POLR2I	RALGAPA1				PNRC11		RPS171
	ANXA8L1	MXD4				ATP13A3		C11orf312
	AHNAK2	ZBTB1				NFKB11		EPHX12
	ARL2	CHST11				ATP6V0D1		LINC014201
	TRAPPC2L	CDKN1B1				RILPL21		CLIC41
	VGLL3	ATP6V0C				IRAK31		RPL311
	TIMM8B	RBM39				HCST1		TSPAN42
	IFI27L2	VPS37B				EPB41L21		TIMP31
	NEDD8	LDHA				ATF31		NDRG11
	RAC1	EVI2B				GRB21		GIMAP1
	TMED2	GLIPR2				NR4A32		BST21
	MRPL33	ATP5ME				CHSY1		YWHAE1
	ALDH1A2	LAT1				HSPA1A1		VAMP3
	PLLP	PRRC2C				ATP1B31		YWHAH1
	SEPW1	PLEKHA2				ADAM17		SEPN1
	TMEM205	CD27				NFIL31		1972-09-01
	SNCG	CCDC88C				RHOG		SNX32
	PDLIM1	AC245297.3				MCL12		GPX11
	MRPL23	SNRPB				TMEM176A2		ATP5J3
	NDUFC2	CD61				RBPJ		POMP2
	CUTA	DGKZ				RCC2		KTN1
	EFNA5	PRPF38B				SNX91		TGFBR31
	SORBS2	FMNL1				H3F3A1		NEDD91
	SPCS2	SEM1				ARL8B		TGM21
	CST3	SNHG12				NFKBID2		TUBB2
	HTRA1	C9orf78				BST2		NR2F21
	EZR	SIPA1				NEAT12		HSD17B11
	P4HB	IKZF11				SDCBP1		CYSLTR1
	ALOX15	ATP5PF				ALDH22		ABLIM1
	MRPL51	ATP5F1B				SERPINB9		ATP1A11
	C2	LBH1				ITPR2		CNRIP1
	ANXA1	SP140				GNAQ		PXN
	RND3	TUBB4B				POU2F21		MDK2
	PTGER3	OSTF1				LPAR6		CEP68
	ASPHD1	SELENOW				RNF13		UACA
	C16orf13	ARPC2				FILIP1L1		NAA381
	MYRF	BICDL11				SLC4A7		SHFM12
	TIMM13	TOMM6				USF2		CAPZA2
	UBL5	AAK11				CD532		KLF7
	DAB2	NSMCE31				ZFYVE16		ENAH1
	TMEM14C	TSPYL21				CREBL2		2024-09-10
	CARNS1	ATP5F1D				AC020916.12		DSTN2
	RPL34	GNPTAB				KLF6		NOP101
	AP2M1	ARHGEF1				CD632		GJA12
	KDR	HCLS1				BID		MYL62
	MUC16	MAP2K2				NIBAN11		EXOC6
	TUBB	SH3KBP1				CYFIP1		NCOA7
	CA11	CIAO2B				BASP12		SPARC1
	SELT	EIF4A1				PLD31		MYEOV22
	CETN2	RBM8A				CREB51		LRRC8C
	LIMA1	CD81				CREM2		ANXA22
	TMEM176A	FAM49B				HEXA1		CD40
	S100A13	NR4A3				RAP2B		GRN4
	TPI1	CCNH				CD441		SPTLC2
	PDLIM5	YWHAZ				PTPN1		ARPC5L1
	LXN	KANSL1				PEA15		LY961
	RHOC	ARID4B1				PTPN6		ACTG1
	PCSK1N	DDX5				TNFAIP21		SERPINH11
	TPBG	WNK1				GOLIM41		LUZP1
	PVRL2	DNAJB11				YWHAH		AC090498.12
	PON2	ICOS1				B4GALT1		HLA-B2
	FKBP1A	ITK1				KIF1B		LEPROT2
	TPM21	GGA2				HEXB1		SYPL1
	SERF2	DHX36				PRXL2C		POLE4
	WT1	CCND2				RHOQ		TCEB22
	FRAS1	DDIT41				DRAM21		ATP5L2
	RNF181	HMGB2				ID21		PARVB
	PDLIM3	IDH2				NAGK		NAA10
	MORF4L2	INTS6				HERPUD11		LAMB21
	NDUFB10	PDCD41				STX4		GABARAPL22
	FAM3C	ANKRD13D				DOK21		NPC22
	TMEM261	CD99				UCP21		PIK3C2A
	LAMTOR5	HSPA81				PLIN2		SUN1
	GOLM1	TPM3				PDE4B2		EFNB2
	NAA38	ATP5MF				BLVRB2		TPD52L11
	PTMS	EPC1				NEDD9		MT-ND2
	PDCD5	RABGAP1L				PICALM		RPL361
	AGRN	MYL12A				FMNL11		PPP3CA
	DST	PPP1R2				CNPY3		SYNGR22
	CTNNAL1	GIMAP71				VSIR1		ZFYVE21
	NFIA	HSP90AA11				LAP3		LAPTM4B
	LINC00116	MAPRE2				ACTB1		TMEM70
	INMT	UBALD2				LAMP21		RIN2
	ANAPC11	EMB				SCPEP11		B2M1
	ACADVL	SEPTIN61				M6PR		MRPL331
	BLVRB	KLF13				NR4A21		TPM41
	VIMP	CSNK1G2				GADD45G		PRMT1
	GRN	COMMD7				TRAPPC5		HLA-E2
	CTNNA1	MAZ				BNIP3L2		ATP5O2
	MST1	GTF2B				H2AFY		NUCB11
	ISOC2	UBE2V1				TIMP22		RPS6
	TJP2	NFKBID				ATP6AP21		CCDC501
	ERH	OAZ1				H3F3B2		CFI2
	MMP24-AS1	SIK3				APLP22		SNHG71
	TCEB1	PSMA6				COMT		PKIG
	SAT1	RHOF				DBI		C19orf601
	GNG12	TAP1				RAC11		GNAQ1
	SERPINB6	CNOT2				ATP6V1F		SEC623
	PDIA4	UTRN				MAP2K31		PDLIM51
	ARHGAP29	APOL6				ARL4C2		CTSH1
	RPLP0	ANXA6				NME2		LIPA1
	LINC00998	CASP8				SNX21		CLTA1
	SSR4	HNRNPUL1				GNS		DPYSL22
	TJP1	ATXN1				ETV3		RTFDC1
	ADGRG6	BIN1				RGCC2		ATP5B2
	MT1M	RNPEPL1				PYCARD1		CTNND1
	C8orf59	PSMB10				GPX41		HSD17B12
	RPRD1B	NCL				UPP1		PLK2
	C14orf166	SUB1				FOSB		RPL37A1
	CDON	PDCL3				IFNGR1		SLIRP2
	FAM162A	RBM4				CKLF1		TAGLN21
	STEAP1	DNAJC1				PNP		ATP5C12
	CDH1	PFN1				NEU11		RBPMS
	PPIC	ANP32E				YBX3		NDUFA8
	RPL37A	MACF1				EIF4A11		PRPSAP1
	CHMP2A	KPNA2				LMNA1		MOB2
	IMPDH2	RNF115				ELOC		VCAM11
	RPL36	G3BP2				EVI2A1		FNIP21
	C7orf73	MT-ND5				SCO2		AKAP121
	KLF4	AL118516.1				FOXO31		ATPIF12
	CCDC64	PDE4D				TUBA1B1		C9orf142
	NR2F1	DDX6				REL2		PLA2G161
	EGR1	RBM25				MGAT4A		LINC004932
	NME1	MAP1LC3B				OAZ12		LGALS32
	ANXA8	GPRIN31				KDM6B1		USMG52
	TAX1BP3	FBXO34				EPSTI1		GBP4
	METTL7A	ARF6				NANS		HBEGF1
	C17orf89	RSRC2				CFLAR		MARCKSL1
	GTF2H5	PPP1R12A				PELI11		CYR611
	ST3GAL5	ZNF3311				SLC2A32		RPL341
	OBSL1	GPS2				SNX6		VIM2
	CHPF	POLR2A				P4HA11		BCAP29
	BCO2	PPP1R10				CLIC1		VGLL4
	DCBLD2	SF3B1				FYB12		SERBP1
	ASS1	OFD1				LAMP11		ATOX12
	LGALS2	AL627171.2				PPP1R15A1		FN11
	DYNC1I2	MBP				LIMS1		POLR2L2
	MRPL27	TC2N				DAB22		MAST4
	ALDH2	PLEKHO1				CAPG1		CTNNAL11
	PGRMC1	CIB1				CTNNB1		EIF3E
	TSPAN4	C17orf49				TPM32		YBX31
	ADAM15	SOCS11				GLUD1		CYB5R31
	CDC42EP1	XIST1				RAB5C		SEC14L1
	PLOD2	BHLHE40				AKAP131		LMNA2
	PARVA	NCOR1				SH3BGRL		GAPDH1
	LINC00657	PIK3IP11				KLF10		RPL71
	PAWR	NKTR				ZFP36		FEZ2
	MLLT4	NAA50				DUSP12		TESC
	MYO1C	MYLIP				RALA		ALDOA2
	UROD	BOD1L1				CMTM3		RPL351
	MESDC2	RNF168				TMBIM6		LAMC11
	BCAT1	TAF10				NCOA4		ICAM12
	REC8	ATF7IP				ETF11		CRIM11
	ATL3	SLFN5				COTL12		PPFIBP1
		ISG15				FABP51		ATP5A11
	TOR1AIP2	TMF1				GSTO1		FDPS
	RPL35	GCC2				PGLS		LTC4S1
	ARPC1A	MAFF				IER51		MGST32
	DAPK1	RBL2				SMS		C14orf22
	EPHB6	CITED2				IQGAP11		CXCL121
	FAM96B	SP100				BHLHE401		DUSP61
	BNC2	SLC38A2				OSTF11		FAM96B2
	CNN3	MIER1				ATP5F1E2		PRDX11
	FAM114A1	LDLRAD4				PABPC4		ITGB11
	GATA6	NASP				RHOB1		NCKAP12
	NFIB	HERPUD2				WTAP		LAPTM4A2
	LINC01420	OPTN				ARPC4		BCAP31
	BCAM	SYAP1				RANBP2		PICALM1
	MEIS2	CCDC186				G0S21		MINOS12
	SMPD3	EIF3G				GABARAPL11		FLYWCH2
	MEDAG	PMAIP1				MIDN1		CAMTA1
	DPYSL2	PAIP2				TNFAIP8		MYC1
	ADAM9	ENSA				ACTR21		STARD3NL
	DPP4	TIPARP				FLOT1		YES1
	NDFIP2	CLDND1				CAP11		NOP16
	NEO1	RAB9A				NFE2L2		EIF2S2
	PLA2G12A	SMARCA5				EIF4E		CARD19
	EPHX1	DRAP1				ATP2B12		SEC11A1
	MKKS	CCND3				VEGFB		SLC39A1
	TP53I3	H2AFV				PTGER42		CLIC11
	MT1F	GIMAP4				MOB1A1		MRPL17
	TRIP6	ARPC5L				RNF145		BRK1
	CRLS1	TRDC1				ARL6IP1		PDLIM71
	NCKAP1	MAGOH				TGIF1		ACTN4
	SEMA5A	APOBEC3C				NR4A11		HEG11
	PHGDH	ABRACL				NFKBIZ1		HMGN31
	FAM63B	BUB3				SELENOK1		C19orf702
	IGFBP2	H1FX				TUBA1C1		DNAJB4
	TIMP2	H2AFZ				ARPC1B		EBF11
	TEAD1	TLN1				LRRFIP1		C10orf541
	RASSF7	MRPS6				SQSTM1		PLAT1
	AMOTL2	PSME2				ARPC51		PROS11
	CCDC109B	SCAF11				MAN1A11		WBSCR22
	OSR1	AREG				ARRDC31		CDKN1A
	SRP14					AKR1A1		SELT1
	MDH1					SEC11A		HLA-C2
	PCBD1					PIM3		FERMT21
	TNFRSF1A					CD92		TROVE2
	GCSH					GNG52		LY6E2
	TSPAN8					THBS11		PSMB52
	TCEAL3					XIST2		NUDT14
	TCEAL8					PMAIP12		CTTN2
	TMEM256					DYNC1H1		CTSC2
	SRI					ARL5A		PON21
	MYDGF					POMP1		GNG53
	LEPROT					CSTB2		MSN2
	LMAN1					HSPA1B		RGS16
	COL18A1					EMP31		ZNHIT11
	HINT2					FOS2		CHMP5
	SLC9A3R1					AREG2		ATP5D2
	MSRB2							C11orf73
	UGDH							MGEA51
	OST4							MYOF
	HDLBP							ARL6IP11
	CRIP1							CCT6A
	TSC22D1							CTNNA11
	LAMTOR2							BAG3
	MRPL24							DPM1
	CNIH1							SEP152
	UGP2							VIMP2
	ZNHIT1							PEF1
	ENO1							ZNF5931
	CYC1							EIF3J
	ARL4D							2024-09-22
	RPL13A							SERPINB61
	NDUFA3							TRIOBP1
	NDUFA2							BRIX1
	CAPN2							ENY2
	PLXNB2							LIMS11
	TMEM219							LDLR
	DNPH1							TCEAL82
	UQCRC1							DYNC1I22
	SEC61B							C6orf481
	MRPL57							ESF1
	ACAA2							PEA151
	AP2S1							ATN1
	TMEM141							PHACTR2
	NDUFB6							NQO11
	MRPL52							TMEM592
	LMO4							CD94
	TMSB10							ARL4A1
	SEC62							LINC001161
	EIF5B							TMEM2582
	ERGIC3							MLLT41
	SNX3							RHEB
	LSM5							ACTB2
	WDR83OS							FXYD5
	NDUFA11							CSRP11
	DYNLT1							CARD161
	PSMA4							CFL11
	SNRPD2							TXNIP1
	BACE2							MYL12B1
	TUBA1C							RALGDS
	SNRPG							SNRPD1
	PDIA6							DPM31
	MVP							SNTB2
	ATP1A1							IFNGR11
	HINT1							IFI61
	REXO2							PSMA7
	DUSP6							IL6ST2
	SCP2							CCDC109B1
	ECH1							PYURF
	POMP							LSM2
	HIGD1A							WDR83OS1
	BANF1							GINM11
	ZNF593							PRSS232
	PNKD							C8orf591
	EIF6							PFDN2
	NDUFS6							SRP9
	TRAPPC1							HNRNPF
	UQCRH							AGPAT2
	ETFB							BZW2
	TFG							TIMM10
	CKB							NFIA2
	DAD1							MAPK3
	RAB2A							MYO1C1
	GNG5							EI24
	TPPP3							AP2S11
	NHP2							DYNLL12
	TRAM1							ABL22
	RPS4Y1							BNIP2
	CLTA							EID11
	COX8A							NEDD81
	IL6ST							PMP221
	QSOX1							AES1
	PSMB1							PSMA42
	MYL12B							CARD8
	ATRAID							HDAC2
	PLEC							NSRP1
	TMEM160							PSMB8
	AURKAIP1							SNRPB2
	PDIA3							TACC11
	EDF1							ORMDL2
	CSTB							STX12
	GADD45GIP1							UGCG
	RNASE1							PLPP11
	NDUFA6							PIM31
	SKP1							CNIH11
	TRMT112							LIMA12
	COX5A							SARS
	COX4I1							SORBS21
	CAPNS1							VKORC11
	RAB11A							PODXL1
	LMAN2							SNRPE1
	NEAT1							RAB5C1
	OCIAD2							PRDX42
	SGK1							ATP5F12
	SLC25A6							PTTG1IP1
	MIR4435-2HG							TMX1
	MDK							FIS11
	FABP5							NAA20
	SPINT2							ADRM1
	CCL2							HACD3
	TFF3							CTGF1
								MAP3K13
								CASP4
								COX17
								CHD91
								ASPH1
								TUBA1B2
								CARHSP12
								ESD1
								CD992
								OCIAD1
								EIF5B1
								NDUFB91
								TMEM2191
								RBX11
								MRPL36
								RABAC11
								TMBIM41
								TMEM179B
								OAZ2
								DYNLRB1
								CDK17
								TM9SF2
								EDF11
								ATP5G12
								SNU13
								SOCS32
								CCT4
								PSMB92
								TMEM2612
								SRI1
								FNTA
								SCOC
								TMEM2051
								SNRPF
								HLA-DRB52
								FBL
								ILF2
								MTIF3
								PDCD51
								MRPL521
								SNRPG1
								EIF61
								MAT2A1
								PFDN4
								INSIG11
								EIF3I
								TRAPPC11
								PPA11
								TMED9
								NHP21
								TMCO1
								WASF2
								DDX21
								MT1X2
